# Supplementary material for: Blood DNA methylation at AMD candidate loci in discordant monozygotic twins
Source: Sci Rep. 2026 Jul 27;16:23356. doi: 10.1038/s41598-026-63246-z (PMC13408906; doi:10.1038/s41598-026-63246-z)
Supplement: Supplementary file 1 — Supplementary Material 1 [file 41598_2026_63246_MOESM1_ESM.xlsx]

## Sheet: Candidate genes
Gene	Sources (reference numbers)
AARS2	5
ABCA1	1, 2
ABCA7	7
ABR	5
AC006273.5	1, 7
ACAD10	1
ACADSB	1, 7
ADAM19	1
ADAMTS9-AS2	1, 2
AFF1	1, 7
ALDH1A2	6, 7
AP001877.1	1, 7
AP4M1	5
APOC1	1, 2
APOE	1, 2, 7
ARHGAP21	1, 7
ARMS2	5, 7
ASPM	7
ATE1	1, 7
B3GALT2	1, 7
B3GALTL	1, 7
BAHCC1	5
BAIAP2	1, 5, 7
BAIAP2L2	1, 7
BAT1	5
BCAR1	7
BLOC1S1	7
BLOC1S3	7
BTBD16	1, 7
C10orf120	1, 7
C17orf55	5
C17orf70	1, 7
C19orf20	5
C1orf21	7
C1R	1, 2
C2	5
C20orf85	1, 7
C3	1, 2, 4
C8orf58	5
C9	1
CAPS	5
CASP10	1, 5
CASP6	7
CBY1	1, 7
CCAR2	5
CCDC109B	1, 7
CCDC33	5
CCDC66	1, 7
CCHCR1	5
CD55	1
CD63	1, 5
CEP57	1, 7
CETP	1, 2, 7
CFB	1, 2
CFDP1	7
CFH	1, 2, 3, 4
CFHR1	7
CFHR2	1, 2
CFHR3	1, 2
CFHR4	1
CFHR5	1
CFI	1, 2, 4
CLUL1	1
CNN2	1, 5
COL10A1	1, 7
COL11A2	5
COL4A3	1
COL8A1	1, 7
CPLX4	5
CPN1	5
CR2	7
CRB1	1, 6
CSK	1
CTC.503J8.6	1, 7
CTRB1	1, 7
CTRB2	1, 7
CUTA	5
CYP21A2	1, 2
CYP26A1	1
DAXX	5
DDX17	5
DENND1B	1, 7
DMBT1	1, 7
DMPK	1, 7
DNMBP	1, 7
DXO	5
EDEM3	1, 5
EHD4	1, 5
ESYT1	1, 5, 6, 7
F13B	7
FGFR2	1, 7
FN3KRP	5
FUT2	1, 7
FUT3	5
FUT6	1, 7
GATA5	2, 3
GCAT	5
GDF11	5
GPR108	1, 7
GPR56	7
GRIN3B	1, 7
GSTM1	1
GSTM5	1
GTF2F1	1, 7
GTF2H4	8
HCG9	5
HERPUD1	1, 7
HIC1	1
HLA-DOB	1, 2
HSPA1B	1, 2
HTRA1	1, 2, 3, 4
IKZF5	1, 7
IL17RC	9
IP6K3	1, 7
KASH5	5
KCNT2	1, 7
KIFC1	5
KMT2E	5, 7
KMT5A	1, 5
LAMA5	3
LAMTOR4	5
LBP	1
LCAT	1, 7
LGALS1	5
LHX2	3
LHX9	1, 7
LIG1	5
LILRA3	7
LINC00461	1
LINC01004	5
LIPC	1, 2, 7
LMTK3	5
LOC101929076	5
MAMSTR	7
MAN1C1	5
MARK4	1, 2, 7
MCEMP1	1, 5
ME3	1, 7
MED16	1, 7
MEPCE	5
MIER2	5
MIR6130	1, 6, 7
MIR6791	5
MLLT1	5
MMP9	5, 7
MOBKL3	5
MOSPD3	5
MPI	5
MT1DP	1, 7
MTMR10	1, 5
MUC12	5
NDUFB3	1, 7
NEK6	3
NEK7	1, 7
NELFE	1, 2
NEURL2	1, 7
NIT2	1, 7
NLK	5
NLRC5	7
NOSTRIN	1, 7
NOTCH4	5
NPLOC4	1, 5
NYAP1	1, 7
OPA3	5
ORMDL2	4
PARP12	6
PCSK6	3
PDE6G	7
PDGFB	1, 7
PDZD7	5
PICK1	1, 7
PILRA	1, 2
PILRB	5, 7
PLA2G12A	1, 7
PLEKHA1	1, 2, 6
PLEKHH1	1, 7
PLEKHM3	1, 7
PLOD3	5
PLTP	1, 7
PMS2P1	7
PNPLA6	5
POLDIP2	1, 6, 7
POLRMT	5
PPIL3	1, 7
PPM1A	5
PPP2R5D	1, 5, 7
PRLR	1
PRSS50	1
RAD51B	1, 2, 3
RDH5	1, 6
RELB	1, 2, 7
RIN3	1, 2, 7
RLBP1	1, 6, 7
RNA5SP305	5
RNF157	5
RORB	1, 6, 7
RP11-1149O23.3	1, 7
RP11.107C16.2	1, 7
RP11.114I8.4	1, 7
RP11.318C4.2	1, 7
RP11.325F22.2	1, 7
RP11.325F22.5	1, 7
RP11.332L8.1	1, 7
RP11.564D11.3	1, 7
RP11.777F6.3	1, 7
RPL13AP5	1, 5
RPTOR	5
RTN1	5
SARM1	1, 7
SARNP	5
SCAF1	1, 5
SCAMP4	1, 5
SIRT1	1
SKI	8
SKIV2L	5
SLC12A5	1, 7
SLC16A3	1, 5, 7
SLC16A8	1, 2, 4, 6
SMAD3	1, 7
SMURF1	5
SNX21	1, 5
SPATA13	3
SPATA25	1, 7
SPEF2	1, 7
SRPK2	1, 2
STAG3	7
STAG3L5P	7
SYN3	1, 6
TACC2	1, 7
TBC1D23	1, 7
TCTE1	5
TEAD2	5
TGFBR1	1, 2, 7
TIMP3	1
TMEM170A	7
TMEM199	7
TMEM259	1, 5
TMEM45A	1, 7
TMEM97	1, 5
TNFRSF10A	5, 7
TNXB	8
TOMM70A	1, 7
TRIM26	5
TRIP10	5
TRPM1	1, 6, 7
TRPM3	1, 6, 7
TSC22D4	1, 7
TSPAN10	1, 5
ULK3	1, 7
USP7	5, 7
VARS	1, 2
VEGFA	1, 2, 3, 7
VTN	1, 5
WBP1L	2
ZAN	5
ZBTB12	5
ZBTB38	1
ZBTB41	1, 7
ZCWPW1	1, 2, 7
ZFP37	1, 7
ZKSCAN1	5, 7
ZNF235	5
ZNF385B	1

## Sheet: Reference Key
Ref #	Full Reference
1	He F et al. Genome-Wide Meta-analysis Identifies Risk Loci and Improves Disease Prediction of Age-Related Macular Degeneration. Ophthalmology. 2024;131(3):324-334.
2	Akiyama M et al. Genome-Wide Association Study of Age-Related Macular Degeneration Reveals 2 New Loci Implying Shared Genetic Components with Central Serous Chorioretinopathy. Ophthalmology. 2023;130(7):719-729.
3	Fan Q et al. Contribution of common and rare variants to Asian neovascular age-related macular degeneration subtypes. npj Genomic Medicine. 2023;8(1):3.
4	Kwong A et al. Whole genome sequencing of 4,787 individuals identifies gene-based rare variants in age-related macular degeneration. PLoS Genetics. 2024;20(2):e1011123.
5	Advani J et al. QTL mapping of human retina DNA methylation identifies 87 gene-epigenome interactions in age-related macular degeneration. Human Molecular Genetics. 2024;33(5):428-443.
6	Ratnapriya R et al. Retinal transcriptome and eQTL analyses identify genes associated with age-related macular degeneration. Nature Genetics. 2019;51(4):606-610.
7	Strunz T et al. A transcriptome-wide association study based on 27 tissues identifies 106 genes potentially relevant for disease pathology in age-related macular degeneration. Human Molecular Genetics. 2020;29(8):1367-1378.
8	Porter LF et al. Whole-genome methylation profiling of the retinal pigment epithelium of individuals with age-related macular degeneration reveals differential methylation of the SKI, GTF2H4, and TNXB genes. Clinical Epigenetics. 2019;11(1):6.
9	Wei L et al. Hypomethylation of the IL17RC Promoter Associates with Age-Related Macular Degeneration. Cell Reports. 2012;2(5):1151-1158.
