# Supplementary material for: Blood DNA methylation at AMD candidate loci in discordant monozygotic twins
Source: Sci Rep. 2026 Jul 27;16:23356. doi: 10.1038/s41598-026-63246-z (PMC13408906; doi:10.1038/s41598-026-63246-z)
Supplement: Supplementary file 3 — Supplementary Material 3 [file 41598_2026_63246_MOESM3_ESM.xlsx]

## Sheet: Sheet1
probe	Chr_hg19	Position_hg19	Gene_Name_UCSC	HGNC_Symbol	Gene_Region	CpG_Island_Relation	logFC	AveExpr	t	P.Value	adj.P.Val	mean_beta_more	mean_beta_less	diff_beta	n_pairs
cg00885474	12	56524830	ESYT1;ESYT1;ESYT1;ESYT1	ESYT1	ExonBnd;ExonBnd;Body;Body	S_Shore	0.342603	5.40685	4.86838	1.08422e-05	0.105105	0.979162	0.973535	0.00562721	29
cg21762107	20	44519951	CTSA;CTSA;CTSA;NEURL2;CTSA;CTSA;CTSA	CTSA;NEURL2	5'UTR;5'UTR;1stExon;TSS200;1stExon;5'UTR;1stExon	Island	0.219616	-6.09039	4.0749	0.000157457	0.665418	0.0159106	0.0134918	0.00241881	29
cg27230984	17	916362	ABR;ABR;ABR	ABR	Body;Body;Body	S_Shore	-0.130006	1.92831	-3.99207	0.000205927	0.665418	0.783428	0.799375	-0.015947	29
cg07713538	6	30879930	GTF2H4	GTF2H4	Body	N_Shore	-0.180287	4.71209	-3.7908	0.00039125	0.757295	0.960907	0.964909	-0.00400176	29
cg10881923	17	78935595	RPTOR;RPTOR	RPTOR	Body;Body	S_Shore	0.227758	3.67272	3.67864	0.000555752	0.757295	0.931193	0.921329	0.00986358	29
cg16266672	8	22461575	KIAA1967;C8orf58;KIAA1967	CCAR2;C8orf58	TSS1500;3'UTR;TSS1500	N_Shore	0.173589	5.45968	3.64276	0.000621124	0.757295	0.978731	0.976437	0.00229362	29
cg13996617	19	49014708	LMTK3	LMTK3	Body	Island	-0.317636	-4.39707	-3.60148	0.000705443	0.757295	0.0420675	0.0515195	-0.00945208	29
cg16252971	14	93125602	RIN3	RIN3	Body		0.281114	4.9578	3.55805	0.000805943	0.757295	0.971182	0.964884	0.00629804	29
cg01651250	6	32060681	TNXB	TNXB	Body	N_Shelf	-0.160365	2.18006	-3.54923	0.000827938	0.757295	0.809462	0.826694	-0.0172315	29
cg16048805	22	38203755	GCAT	GCAT	TSS200	Island	0.152856	-6.1523	3.53662	0.000860419	0.757295	0.0146088	0.0133441	0.00126474	29
cg17232924	7	98640797	SMURF1;SMURF1;SMURF1	SMURF1	Body;Body;Body		0.193608	5.41356	3.51511	0.000918621	0.757295	0.978319	0.975208	0.00311052	29
cg16413909	13	24792442	SPATA13;SPATA13;SPATA13	SPATA13	Body;5'UTR;5'UTR		0.18025	4.82719	3.50843	0.00093744	0.757295	0.967587	0.963297	0.00428964	29
cg04530734	19	6211997	MLLT1	MLLT1	3'UTR	Island	0.195267	3.56096	3.40972	0.00126226	0.891199	0.925359	0.916223	0.00913541	29
cg21624854	17	80674189	FN3KRP	FN3KRP	TSS1500	N_Shore	0.189721	-5.03886	3.39036	0.00133742	0.891199	0.0316698	0.0281767	0.00349317	29
cg16640929	6	31870425	ZBTB12	ZBTB12	TSS1500	S_Shore	0.18717	-3.90959	3.37907	0.00138318	0.891199	0.066704	0.0595992	0.00710475	29
cg19397765	6	30181764	TRIM26	TRIM26	TSS1500	Island	0.193298	-5.79838	3.35839	0.00147093	0.891199	0.0189777	0.0168473	0.00213037	29
cg00929964	6	30879921	GTF2H4	GTF2H4	Body	N_Shore	0.27645	4.23637	3.31527	0.00167106	0.919914	0.952147	0.944308	0.00783924	29
cg11248632	15	101869498	PCSK6;PCSK6;PCSK6	PCSK6	Body;Body;Body		0.217448	4.38736	3.30783	0.00170811	0.919914	0.956694	0.95028	0.00641455	29
cg11521274	1	198131619	NEK7	NEK7	5'UTR	S_Shelf	0.215606	3.16221	3.21651	0.00223086	0.984055	0.902439	0.891747	0.010692	29
cg12990750	10	123330151	FGFR2;FGFR2;FGFR2;FGFR2;FGFR2;FGFR2;FGFR2;FGFR2;FGFR2;FGFR2;FGFR2	FGFR2	Body;Body;Body;Body;Body;Body;Body;Body;Body;Body;Body		0.374299	1.82861	3.21484	0.00224165	0.984055	0.79379	0.75381	0.0399802	29
cg23811778	7	139757142	PARP12;PARP12	PARP12	Body;Body		0.121258	5.09754	3.20904	0.00227973	0.984055	0.972594	0.970305	0.0022895	29
cg15111386	6	32052393	TNXB	TNXB	Body	N_Shelf	0.216677	4.52188	3.20853	0.00228305	0.984055	0.960518	0.954669	0.005849	29
cg11355029	19	6276660	MLLT1	MLLT1	Body	N_Shelf	-0.0835061	-0.284553	-3.17756	0.00249686	0.984055	0.442373	0.459907	-0.0175342	29
cg20239735	11	86214762	ME3;ME3;ME3	ME3	Body;Body;Body		0.223971	3.68587	3.15059	0.00269832	0.984055	0.927046	0.921991	0.00505501	29
cg22351880	19	6212534	MLLT1	MLLT1	3'UTR	Island	-0.211672	4.95162	-3.13536	0.00281868	0.984055	0.966102	0.970161	-0.00405907	29
cg23015354	3	64940669	ADAMTS9-AS2;MIR548A2	ADAMTS9-AS2;MIR548A2	Body;Body		-0.275267	-4.15049	-3.13322	0.002836	0.984055	0.0519544	0.0598568	-0.00790244	29
cg19646551	7	139754661	PARP12;PARP12	PARP12	Body;Body		0.139658	5.5811	3.12214	0.00292719	0.984055	0.980213	0.978509	0.00170402	29
cg19460836	17	79047872	BAIAP2;BAIAP2;BAIAP2;BAIAP2	BAIAP2	Body;Body;Body;Body	S_Shelf	0.196887	-0.712834	3.12192	0.00292906	0.984055	0.394927	0.376416	0.0185114	29
cg10924572	19	45788863	MARK4;MARK4	MARK4	Body;Body		-0.186261	3.20917	-3.11254	0.00300848	0.984055	0.895959	0.906453	-0.0104947	29
cg19253339	1	2240476	SKI	SKI	3'UTR	S_Shore	0.185939	4.13122	3.0968	0.00314636	0.984055	0.949103	0.94138	0.00772387	29
cg12730165	10	104562766	WBP1L;WBP1L	WBP1L	Body;Body		-0.135522	1.32416	-3.09675	0.00314687	0.984055	0.703808	0.722319	-0.0185108	29
cg02462904	17	78607255	RPTOR;RPTOR	RPTOR	Body;Body		0.160435	3.10888	3.07083	0.00338689	0.998837	0.9004	0.889923	0.0104775	29
cg02047211	17	78932697	RPTOR;RPTOR	RPTOR	Body;Body	N_Shelf	0.187374	4.83593	3.05489	0.00354297	0.998837	0.967737	0.963541	0.00419555	29
cg01194674	6	33153191	COL11A2;COL11A2;COL11A2	COL11A2	Body;Body;Body		-0.206131	4.84072	-3.03624	0.00373401	0.998837	0.963516	0.967806	-0.00428993	29
cg26277344	6	31908802	C2;C2-AS1;C2;C2;C2;C2	C2;C2-AS1	Body;Body;Body;Body;Body;Body		0.17877	4.64321	3.02198	0.00388662	0.998837	0.963223	0.958653	0.00456996	29
cg12748446	6	31124517	CCHCR1;CCHCR1;CCHCR1	CCHCR1	Body;Body;Body	N_Shore	-0.246283	4.42004	-3.01285	0.00398736	0.998837	0.951391	0.957287	-0.00589575	29
cg22329743	2	208688774	PLEKHM3	PLEKHM3	3'UTR		-0.160953	4.43654	-3.01268	0.00398919	0.998837	0.952557	0.957903	-0.00534679	29
cg03590258	6	116447518	COL10A1;NT5DC1	COL10A1;NT5DC1	TSS1500;Body		0.510899	3.58632	2.97746	0.00440123	0.998837	0.92645	0.90799	0.0184597	29
cg03501454	16	9048270	USP7	USP7	Body	S_Shore	0.146273	5.53372	2.96442	0.00456362	0.998837	0.979789	0.977548	0.0022407	29
cg04182805	6	33154830	COL11A2;COL11A2;COL11A2;COL11A2	COL11A2	Body;Body;Body;Body		-0.19176	4.85038	-2.96249	0.00458811	0.998837	0.964248	0.967718	-0.00347023	29
cg16780847	17	78873699	RPTOR;RPTOR	RPTOR	Body;Body	S_Shelf	-0.216861	5.05456	-2.94544	0.00480995	0.998837	0.968466	0.971802	-0.0033355	29
cg19256906	6	32187467	NOTCH4	NOTCH4	Body		0.230211	2.23063	2.90482	0.00537935	0.998837	0.833879	0.809473	0.0244065	29
cg23210075	17	79090383	BAIAP2;BAIAP2;BAIAP2	BAIAP2	3'UTR;3'UTR;3'UTR	N_Shelf	0.156432	2.91712	2.90249	0.00541373	0.998837	0.886528	0.877225	0.00930262	29
cg03387930	20	56725833	C20orf85	CIMIP1	TSS200	N_Shore	0.189082	-4.00268	2.89838	0.00547506	0.998837	0.0632571	0.0560527	0.00720446	29
cg17193436	6	32018906	TNXB	TNXB	Body		0.276729	2.96269	2.89299	0.00555656	0.998837	0.890033	0.875448	0.0145846	29
cg00040934	1	207641063	CR2;CR2	CR2	Body;Body		0.110192	4.70505	2.89188	0.00557335	0.998837	0.964097	0.961627	0.00246964	29
cg26722863	19	45541199	RELB;SFRS16	RELB;CLASRP	3'UTR;TSS1500	N_Shore	-0.185986	3.58941	-2.87796	0.00578949	0.998837	0.917676	0.926333	-0.00865758	29
cg23142900	6	30875883	GTF2H4	GTF2H4	TSS200	Island	-0.190098	-5.9194	-2.86406	0.00601299	0.998837	0.0156264	0.0176442	-0.00201783	29
cg15866961	1	196621199	CFH;CFH;CFH;CFH	CFH	5'UTR;5'UTR;1stExon;1stExon		0.288666	-4.93702	2.84769	0.0062864	0.998837	0.0349198	0.030551	0.00436874	29
cg02924718	10	123662102	ATE1;ATE1;ATE1;ATE1;ATE1;ATE1	ATE1	Body;Body;Body;Body;Body;Body		-0.137277	5.38177	-2.83117	0.00657399	0.998837	0.975374	0.977319	-0.00194468	29
cg24864639	6	33156164	COL11A2;COL11A2;COL11A2;COL11A2	COL11A2	Body;Body;Body;Body	N_Shelf	-0.166703	3.49414	-2.81704	0.00682957	0.998837	0.913341	0.921486	-0.00814485	29
cg02294239	9	77114069	RORB-AS1;RORB;MIR6130	RORB-AS1;RORB;MIR6130	TSS1500;Body;Body	S_Shore	0.260605	-3.17462	2.81483	0.0068705	0.998837	0.111892	0.0952564	0.0166357	29
cg00144161	6	31927018	SKIV2L;RDBP	SKIC2;NELFE	Body;TSS200	S_Shore	0.157805	-4.69997	2.81123	0.00693742	0.998837	0.0391307	0.0357649	0.00336585	29
cg01326672	16	56973793	HERPUD1;HERPUD1;HERPUD1;HERPUD1;HERPUD1;HERPUD1	HERPUD1	ExonBnd;ExonBnd;ExonBnd;Body;Body;Body		-0.134863	1.37923	-2.79897	0.00716987	0.998837	0.713685	0.722213	-0.00852837	29
cg07593521	1	2225299	SKI	SKI	Body	S_Shelf	-0.197725	4.44356	-2.79431	0.00726007	0.998837	0.95212	0.958396	-0.00627508	29
cg17341627	6	44266465	TCTE1;AARS2	TCTE1;AARS2	TSS1500;3'UTR	S_Shore	0.173737	4.31566	2.75937	0.00797094	0.998837	0.953845	0.949199	0.00464679	29
cg05793323	13	24734318	SPATA13;SPATA13	SPATA13	TSS1500;TSS1500	N_Shore	-0.292509	-0.150639	-2.75911	0.00797659	0.998837	0.452051	0.498009	-0.0459588	29
cg00269996	6	42979961	PPP2R5D;PPP2R5D;PPP2R5D	PPP2R5D	3'UTR;3'UTR;3'UTR	N_Shore	0.17495	3.49554	2.75275	0.0081126	0.998837	0.922343	0.912509	0.00983346	29
cg18556822	2	169658881	NOSTRIN;NOSTRIN;NOSTRIN;NOSTRIN	NOSTRIN	5'UTR;TSS1500;TSS1500;TSS1500		-0.182424	4.73152	-2.7485	0.00820486	0.998837	0.960535	0.965508	-0.00497321	29
cg05991331	22	38453104	PICK1;PICK1;PICK1	PICK1	TSS200;TSS200;TSS200	N_Shore	-0.0713527	-5.11157	-2.7475	0.00822679	0.998837	0.0276082	0.0287324	-0.0011242	29
cg10271529	15	67455563	SMAD3;SMAD3;SMAD3	SMAD3	Body;Body;5'UTR		-0.158268	4.20029	-2.73652	0.00846996	0.998837	0.945581	0.94989	-0.00430903	29
cg21653793	9	107673676	ABCA1	ABCA1	5'UTR		-0.205909	4.21743	-2.73307	0.0085478	0.998837	0.942876	0.950787	-0.00791114	29
cg04747678	19	45805662	MARK4	MARK4	Body	Island	0.152637	3.91494	2.72795	0.00866451	0.998837	0.94025	0.934049	0.00620117	29
cg00482356	4	110640478	PLA2G12A	PLA2G12A	Body		0.146339	5.20661	2.72619	0.00870494	0.998837	0.974626	0.971995	0.00263082	29
cg09451613	10	123804060	TACC2;TACC2	TACC2	Body;Body		0.383237	0.492251	2.72599	0.0087094	0.998837	0.60941	0.552735	0.0566743	29
cg10122932	7	99698990	MCM7;MCM7;MCM7;AP4M1	MCM7;AP4M1	1stExon;TSS1500;5'UTR;TSS200	Island	0.157234	-5.17972	2.72013	0.00884547	0.998837	0.0285503	0.0259028	0.00264755	29
cg14466923	6	33150736	COL11A2;COL11A2;COL11A2	COL11A2	Body;Body;Body		0.146378	4.77694	2.7159	0.00894466	0.998837	0.966029	0.962783	0.00324595	29
cg06392516	17	79060195	BAIAP2;BAIAP2;BAIAP2;BAIAP2	BAIAP2	Body;Body;Body;Body		0.169256	3.37868	2.71043	0.00907481	0.998837	0.915707	0.90659	0.00911704	29
cg12349181	17	79057046	BAIAP2;BAIAP2;BAIAP2;BAIAP2	BAIAP2	Body;Body;Body;Body		-0.148485	2.97329	-2.70438	0.00922063	0.998837	0.882125	0.890024	-0.00789849	29
cg02391239	7	100015391	ZCWPW1;ZCWPW1	ZCWPW1	Body;Body		-0.166668	4.55794	-2.69474	0.00945723	0.998837	0.955972	0.960758	-0.00478517	29
cg03187444	22	33426343	SYN3	SYN3	5'UTR		0.186568	0.731255	2.69284	0.00950472	0.998837	0.635558	0.610366	0.025192	29
cg19163496	22	39052552	LOC646851;LOC646851;CBY1;CBY1	CBY1	1stExon;5'UTR;TSS200;TSS200	Island	0.149659	-6.51124	2.69207	0.0095238	0.998837	0.0116561	0.0103171	0.00133905	29
cg23871080	14	68918823	RAD51B;RAD51B;RAD51B	RAD51B	Body;Body;Body		-0.151785	4.94961	-2.68579	0.00968204	0.998837	0.967094	0.969329	-0.00223464	29
cg12719193	1	197104356	ASPM;ASPM;ASPM;ASPM	ASPM	ExonBnd;ExonBnd;Body;Body		-0.0972298	4.7159	-2.68372	0.00973481	0.998837	0.962162	0.964114	-0.00195167	29
cg18710288	12	56211992	SARNP;SARNP;SARNP;ORMDL2	SARNP;ORMDL2	TSS1500;TSS1500;TSS1500;5'UTR	S_Shore	-0.123478	-4.47231	-2.6722	0.0100329	0.998837	0.0420288	0.0448143	-0.00278551	29
cg22123255	6	30182088	TRIM26	TRIM26	TSS1500	Island	-0.131456	-6.16988	-2.67074	0.0100712	0.998837	0.0131934	0.0144879	-0.00129455	29
cg07988695	14	93043260	RIN3	RIN3	Body		0.179524	3.54575	2.65341	0.010537	0.998837	0.919471	0.914682	0.00478872	29
cg25336853	6	32164442	GPSM3;NOTCH4	GPSM3;NOTCH4	TSS1500;Body	S_Shore	0.358765	-3.26931	2.65302	0.0105475	0.998837	0.10784	0.0897331	0.0181064	29
cg02370551	19	893230	MED16	MED16	TSS200	Island	0.171439	-3.9868	2.64736	0.0107042	0.998837	0.0636636	0.0569313	0.00673234	29
cg05306546	7	100076560	TSC22D4;TSC22D4	TSC22D4	1stExon;5'UTR	Island	-0.0602712	-5.18724	-2.64369	0.0108066	0.998837	0.0261139	0.0274087	-0.00129479	29
cg07346077	1	197115927	ASPM	ASPM	TSS200		-0.0842901	-6.42284	-2.64185	0.0108584	0.998837	0.011209	0.0119196	-0.000710669	29
cg13250388	22	39641078	PDGFB	PDGFB	TSS200	S_Shore	0.117941	-5.73965	2.63707	0.010994	0.998837	0.019226	0.0177942	0.00143178	29
cg20688987	12	56110162	BLOC1S1	BLOC1S1	Body	Island	-0.144558	-5.96608	-2.62838	0.0112443	0.998837	0.0152134	0.0166729	-0.00145957	29
cg03475101	9	73426258	MIR204;TRPM3;TRPM3;TRPM3;TRPM3;TRPM3;TRPM3;TRPM3;TRPM3;TRPM3	MIR204;TRPM3	TSS1500;Body;Body;Body;Body;Body;Body;Body;Body;Body		-0.169387	3.25954	-2.62014	0.0114867	0.998837	0.897234	0.9105	-0.0132664	29
cg03379238	1	2172659	SKI	SKI	Body		-0.166853	5.65731	-2.61969	0.0115001	0.998837	0.979164	0.981342	-0.00217818	29
cg01572708	22	33283475	SYN3;SYN3;SYN3	SYN3	Body;Body;Body		0.102521	-0.448743	2.61822	0.0115437	0.998837	0.428862	0.417837	0.0110252	29
cg05801080	3	100119813	LNP1;TOMM70A;TOMM70A	LNP1;TOMM70	TSS1500;5'UTR;1stExon	Island	-0.198802	-4.76599	-2.61812	0.0115469	0.998837	0.0340564	0.0382726	-0.00421618	29
cg00627347	17	915265	ABR;ABR;ABR	ABR	Body;Body;Body	N_Shore	0.0897625	3.9566	2.61055	0.0117746	0.998837	0.94055	0.93789	0.00266013	29
cg17476649	17	79062555	BAIAP2;BAIAP2;BAIAP2;BAIAP2	BAIAP2	Body;Body;Body;Body		0.164635	5.38521	2.607	0.0118828	0.998837	0.97759	0.974912	0.00267797	29
cg16661123	6	32062160	TNXB	TNXB	Body	N_Shore	-0.171424	2.70155	-2.59722	0.0121859	0.998837	0.856924	0.87133	-0.0144064	29
cg01178040	6	32078521	TNXB	TNXB	TSS1500		0.0738926	1.44927	2.5912	0.0123758	0.998837	0.735774	0.727274	0.0085005	29
cg03142365	10	124134013	PLEKHA1	PLEKHA1	TSS1500	N_Shore	0.192125	-5.28215	2.59071	0.0123912	0.998837	0.0272655	0.0241545	0.00311103	29
cg12670086	3	100053474	NIT2	NIT2	TSS200	Island	0.143284	-5.93634	2.5897	0.0124233	0.998837	0.0170816	0.0155107	0.00157093	29
cg01138972	6	31509891	BAT1;BAT1;SNORD84;BAT1;BAT1	DDX39B /// SLC7A9;SNORD84	1stExon;5'UTR;TSS1500;1stExon;5'UTR	Island	0.156888	-5.70802	2.58748	0.0124943	0.998837	0.0201136	0.0179497	0.00216387	29
cg26475168	19	49016629	LMTK3	LMTK3	TSS200	N_Shore	0.321074	-1.35254	2.58641	0.0125288	0.998837	0.307326	0.267674	0.0396525	29
cg23368715	12	7245510	C1R	C1R	TSS1500		0.130212	-0.60804	2.58528	0.0125651	0.998837	0.403104	0.390897	0.0122074	29
cg00570762	10	123754771	TACC2;TACC2;TACC2;TACC2	TACC2	5'UTR;5'UTR;5'UTR;5'UTR		-0.591815	4.06076	-2.58091	0.0127066	0.998837	0.909814	0.9478	-0.0379867	29
cg19696333	10	124768261	IKZF5;IKZF5;ACADSB	IKZF5;ACADSB	5'UTR;1stExon;TSS200	Island	0.0947684	-6.29082	2.57832	0.012791	0.998837	0.0130725	0.0122807	0.000791806	29
cg19053869	12	56532293	ESYT1;ESYT1;ESYT1;ESYT1	ESYT1	ExonBnd;ExonBnd;Body;Body		-0.132235	3.64827	-2.57572	0.0128765	0.998837	0.923369	0.927318	-0.00394811	29
cg25559531	6	31937394	SKIV2L	SKIC2	Body	N_Shelf	-0.0985384	4.91545	-2.57494	0.0129022	0.998837	0.966874	0.968494	-0.00162018	29
cg17228173	10	123799853	TACC2;TACC2;TACC2;TACC2	TACC2	Body;Body;Body;Body		-0.430212	3.63216	-2.57457	0.0129145	0.998837	0.906441	0.929678	-0.0232367	29
cg15726557	19	617267	POLRMT	POLRMT	3'UTR	Island	-0.114298	1.54341	-2.57243	0.0129855	0.998837	0.73677	0.750575	-0.0138043	29
cg11288954	19	45804189	MARK4	MARK4	Body	N_Shore	0.178409	3.75781	2.57191	0.0130026	0.998837	0.934378	0.925466	0.00891136	29
cg10637425	17	79008593	BAIAP2;FLJ90757;BAIAP2;BAIAP2;BAIAP2	BAIAP2	TSS1500;TSS200;TSS1500;TSS1500;TSS1500	N_Shore	0.209745	-4.63957	2.56711	0.0131632	0.998837	0.0423236	0.0371328	0.00519079	29
cg13799005	12	56113331	BLOC1S1;RDH5	BLOC1S1;RDH5	Body;TSS1500	S_Shelf	0.163211	5.83154	2.55016	0.0137442	0.998837	0.98329	0.981585	0.0017051	29
cg03488805	10	124231288	HTRA1	HTRA1	Body		0.14618	4.60185	2.54381	0.0139678	0.998837	0.96195	0.957909	0.00404085	29
cg17185886	19	6680184	C3;C3	C3	ExonBnd;Body		0.143893	5.05153	2.54178	0.0140398	0.998837	0.971665	0.96904	0.00262581	29
cg17184952	6	31763373	VARS;VARS	VARS1	1stExon;5'UTR	Island	0.0848984	-5.03876	2.5401	0.0140998	0.998837	0.0304485	0.028831	0.0016175	29
cg05655953	10	123810032	TACC2;TACC2	TACC2	Body;Body		0.201191	4.18209	2.53461	0.0142977	0.998837	0.949264	0.942724	0.00654044	29
cg18334075	13	24848692	SPATA13;SPATA13;SPATA13;SPATA13;SPATA13;SPATA13	SPATA13	5'UTR;Body;Body;Body;Body;Body		0.15619	-3.03553	2.53074	0.0144384	0.998837	0.116739	0.105464	0.0112748	29
cg16468822	6	30182349	TRIM26	TRIM26	TSS1500	S_Shore	0.246059	-4.60024	2.52783	0.0145453	0.998837	0.0435377	0.0379883	0.0055494	29
cg01935722	19	45683155	BLOC1S3	BLOC1S3	Body	Island	0.306063	-1.22596	2.52628	0.0146021	0.998837	0.324567	0.286015	0.0385521	29
cg06882901	10	25013879	ARHGAP21	ARHGAP21	TSS1500	S_Shore	-0.151427	-5.6128	-2.51827	0.0149008	0.998837	0.0192427	0.0214777	-0.00223504	29
cg17977862	3	46760272	PRSS50	PRSS50	TSS1500	S_Shore	-0.151042	4.24255	-2.51802	0.0149102	0.998837	0.946415	0.951852	-0.0054365	29
cg11456212	3	56590970	CCDC66;CCDC66;CCDC66	CCDC66	TSS1500;TSS1500;TSS1500	Island	0.154186	-5.96057	2.51054	0.015194	0.998837	0.0168554	0.0153095	0.00154592	29
cg02306936	6	30881316	VARS2;VARS2;VARS2;GTF2H4	VARS2;GTF2H4	TSS1500;TSS1500;TSS1500;Body	N_Shore	0.176233	2.41288	2.508	0.0152917	0.998837	0.847048	0.832169	0.0148787	29
cg02306936	6	30881316	VARS2;VARS2;VARS2;GTF2H4	VARS2;GTF2H4	TSS1500;TSS1500;TSS1500;Body	N_Shore	0.176233	2.41288	2.508	0.0152917	0.998837	0.847048	0.832169	0.0148787	29
cg02402501	6	32032280	TNXB	TNXB	Body		0.168038	3.50393	2.50275	0.0154952	0.998837	0.921354	0.914101	0.0072528	29
cg13220896	7	104869132	SRPK2;SRPK2	SRPK2	Body;Body		-0.1177	5.66609	-2.50128	0.0155526	0.998837	0.97984	0.981138	-0.00129848	29
cg18943331	6	32179862	NOTCH4	NOTCH4	Body		0.0850558	4.79246	2.49668	0.0157334	0.998837	0.965963	0.964041	0.00192281	29
cg01607417	17	78671410	RPTOR;RPTOR	RPTOR	Body;Body		-0.113927	5.17061	-2.49602	0.0157595	0.998837	0.971815	0.97369	-0.00187541	29
cg07223796	17	1090673	ABR	ABR	TSS200		-0.0778196	-6.37337	-2.47602	0.016569	0.998837	0.0116624	0.0122739	-0.000611501	29
cg07157178	1	184595278	C1orf21	C1orf21	3'UTR		0.141301	4.52107	2.4726	0.0167111	0.998837	0.95959	0.955914	0.00367594	29
cg01108800	20	44538288	PLTP;PLTP	PLTP	Body;Body	N_Shore	0.131789	4.31147	2.46962	0.016836	0.998837	0.953548	0.949505	0.00404325	29
cg00094764	16	9031878	USP7;USP7;USP7	USP7	TSS1500;TSS1500;Body		-0.137048	2.31051	-2.46534	0.0170169	0.998837	0.824658	0.837193	-0.0125352	29
cg04833004	15	101922370	PCSK6;PCSK6;PCSK6;PCSK6;PCSK6;PCSK6	PCSK6	Body;Body;Body;Body;Body;Body		0.311242	4.02475	2.45916	0.0172807	0.998837	0.945037	0.93042	0.0146167	29
cg16385878	14	60179235	RTN1;RTN1	RTN1	Body;Body		-0.109704	4.74331	-2.45266	0.0175622	0.998837	0.962421	0.965039	-0.00261886	29
cg21953355	17	919091	ABR;ABR;ABR	ABR	Body;Body;Body	S_Shelf	0.156933	3.53657	2.45114	0.0176286	0.998837	0.923942	0.91547	0.00847246	29
cg10103630	16	57653169	GPR56;GPR56	ADGRG1	TSS1500;TSS1500		0.141924	3.0092	2.45043	0.0176598	0.998837	0.893214	0.883397	0.00981766	29
cg24796471	19	6737389	GPR108;GPR108	GPR108	Body;TSS200	Island	0.144999	-4.75658	2.44873	0.0177347	0.998837	0.0379479	0.0344059	0.00354201	29
cg15148757	4	87857305	AFF1	AFF1	5'UTR	S_Shore	-0.144043	-6.43549	-2.4452	0.0178906	0.998837	0.0109556	0.0123145	-0.00135884	29
cg07914822	20	61051795	GATA5	GATA5	TSS1500	Island	0.191312	-4.90076	2.44328	0.017976	0.998837	0.035496	0.0311143	0.00438174	29
cg00563045	6	30878494	GTF2H4	GTF2H4	Body	N_Shelf	0.157836	3.83839	2.44222	0.0180234	0.998837	0.937	0.929849	0.00715051	29
cg05817232	19	45755260	MARK4	MARK4	Body	Island	0.157305	-5.34046	2.43885	0.0181745	0.998837	0.0255969	0.0232856	0.0023113	29
cg05077263	4	110612052	CASP6;CASP6	CASP6	Body;Body		-0.111646	1.68439	-2.43773	0.0182248	0.998837	0.756293	0.760589	-0.00429581	29
cg18543871	19	46281018	DMPK;DMPK;DMPK;DMPK	DMPK	Body;Body;Body;Body	Island	0.11708	5.66547	2.43761	0.01823	0.998837	0.981289	0.979656	0.00163368	29
cg19707379	17	78882693	RPTOR;RPTOR	RPTOR	Body;Body	S_Shelf	0.104791	4.85894	2.43628	0.0182902	0.998837	0.967585	0.9654	0.00218532	29
cg00631856	10	101673866	DNMBP	DNMBP	Body		0.18182	5.28056	2.43499	0.018349	0.998837	0.975555	0.972707	0.00284826	29
cg05866886	15	101995974	PCSK6;PCSK6;PCSK6;PCSK6;PCSK6;PCSK6;PCSK6	PCSK6	Body;Body;Body;Body;Body;Body;Body		0.148902	-5.42764	2.4302	0.0185674	0.998837	0.0241209	0.0219912	0.00212965	29
cg13975648	7	100075346	TSC22D4	TSC22D4	Body	Island	0.188143	-5.44719	2.42784	0.0186759	0.998837	0.0246393	0.0212854	0.00335393	29
cg12591969	17	919129	ABR;ABR;ABR;ABR;ABR	ABR	Body;Body;Body;Body;Body	S_Shelf	-0.235327	3.87546	-2.42556	0.0187813	0.998837	0.926299	0.939629	-0.01333	29
cg14193844	14	93052663	RIN3	RIN3	Body		-0.115455	-6.12693	-2.42367	0.0188694	0.998837	0.0136218	0.0148417	-0.00121999	29
cg27114316	19	49864875	TEAD2;TEAD2;TEAD2;TEAD2;TEAD2;TEAD2	TEAD2	5'UTR;5'UTR;5'UTR;5'UTR;5'UTR;TSS200	N_Shore	0.0928962	-4.32689	2.42222	0.0189368	0.998837	0.0485815	0.0469325	0.00164896	29
cg17411367	19	45525437	RELB	RELB	Body		-0.147778	4.56501	-2.42095	0.0189965	0.998837	0.956921	0.960801	-0.00388024	29
cg26696685	6	31509196	BAT1;SNORD84;BAT1	DDX39B /// SLC7A9;SNORD84	5'UTR;TSS1500;5'UTR	N_Shore	0.113631	-4.40426	2.41849	0.0191119	0.998837	0.0469172	0.0439945	0.00292268	29
cg00401032	19	7615600	PNPLA6;PNPLA6;PNPLA6;PNPLA6;PNPLA6	PNPLA6	Body;Body;Body;Body;Body	Island	0.185868	3.01123	2.41652	0.0192048	0.998837	0.89184	0.882177	0.00966327	29
cg13140695	1	197417732	CRB1;CRB1;CRB1;CRB1;CRB1;CRB1	CRB1	Body;Body;Body;Body;Body;Body		0.0652924	0.551866	2.4165	0.019206	0.998837	0.600284	0.587549	0.0127357	29
cg15670990	6	32016115	TNXB	TNXB	Body		0.138576	-4.5789	2.41528	0.0192635	0.998837	0.0421265	0.0391719	0.00295459	29
cg05154222	16	57067229	NLRC5	NLRC5	Body		-0.176197	3.47183	-2.41033	0.0194996	0.998837	0.911208	0.920841	-0.00963268	29
cg00950418	7	105029125	SRPK2	SRPK2	Body	Island	-0.191107	-5.67927	-2.40993	0.0195187	0.998837	0.0183324	0.0208805	-0.00254809	29
cg12087756	17	26698549	VTN;SARM1	VTN;SARM1	TSS1500;TSS200	Island	0.0949382	-6.14195	2.40922	0.019553	0.998837	0.0145031	0.0135923	0.000910752	29
cg10661285	10	123958158	TACC2;TACC2;TACC2;TACC2;TACC2;TACC2;TACC2;TACC2	TACC2	5'UTR;Body;Body;Body;Body;Body;Body;Body		0.123872	5.40526	2.4041	0.0198007	0.998837	0.977584	0.97587	0.00171414	29
cg19016195	13	24552437	SPATA13;SPATA13	SPATA13	TSS1500;TSS1500	N_Shore	-0.118704	3.65618	-2.40311	0.0198486	0.998837	0.923284	0.928454	-0.00516999	29
cg26313319	6	33362895	KIFC1	KIFC1	Body	S_Shelf	-0.109726	1.56904	-2.40216	0.0198952	0.998837	0.739992	0.75409	-0.0140977	29
cg22056759	7	100076964	TSC22D4	TSC22D4	TSS200	S_Shore	0.138138	-4.7643	2.40199	0.0199032	0.998837	0.0375142	0.0343181	0.00319609	29
cg00878602	10	124050604	BTBD16;BTBD16	BTBD16	ExonBnd;Body		-0.210503	2.10337	-2.39968	0.0200164	0.998837	0.794102	0.821977	-0.0278748	29
cg16793063	3	100275971	TMEM45A	TMEM45A	Body		-0.0902041	4.07756	-2.39653	0.0201716	0.998837	0.941959	0.9455	-0.00354048	29
cg10094358	6	31127271	TCF19;TCF19;CCHCR1	TCF19;CCHCR1	Body;Body;TSS1500	S_Shore	-0.199094	-0.546723	-2.39383	0.0203055	0.998837	0.393525	0.423954	-0.0304288	29
cg23994683	22	33402771	SYN3;SYN3;SYN3;SYN3;SYN3	SYN3	1stExon;1stExon;5'UTR;5'UTR;5'UTR		-0.0869948	5.1329	-2.39377	0.0203087	0.998837	0.971431	0.972881	-0.00145051	29
cg13204509	17	26500010	NLK	NLK	Body		0.180699	-1.47335	2.39049	0.0204722	0.998837	0.27957	0.26484	0.0147305	29
cg00270507	17	1090692	ABR	ABR	TSS200		-0.155417	-5.21039	-2.38578	0.0207096	0.998837	0.0252876	0.0283026	-0.00301503	29
cg09518015	15	58357047	ALDH1A2;ALDH1A2;ALDH1A2	ALDH1A2	5'UTR;Body;Body	N_Shore	0.252347	-3.26183	2.38456	0.020771	0.998837	0.10678	0.0911278	0.0156519	29
cg00699394	14	68666788	RAD51B;RAD51B;RAD51B	RAD51B	Body;Body;Body		-0.115887	5.83121	-2.38148	0.0209279	0.998837	0.982071	0.983109	-0.00103824	29
cg11014070	17	26368760	NLK	NLK	TSS1500	Island	-0.0807428	-6.1967	-2.37661	0.021178	0.998837	0.0131176	0.013893	-0.000775373	29
cg27582322	14	93002620	RIN3	RIN3	Body		-0.140464	4.10008	-2.37626	0.0211962	0.998837	0.942091	0.945911	-0.00382025	29
cg00082656	7	104943515	SRPK2	SRPK2	Body	S_Shore	0.292475	2.82255	2.37242	0.0213957	0.998837	0.878916	0.863657	0.0152585	29
cg11814155	7	99998594	ZCWPW1	ZCWPW1	3'UTR		0.150058	4.51722	2.36468	0.0218025	0.998837	0.958898	0.955895	0.00300316	29
cg21965501	15	89759848	RLBP1	RLBP1	Body		-0.12093	4.59331	-2.36251	0.0219176	0.998837	0.958394	0.961296	-0.00290202	29
cg12581682	15	58733736	LIPC	LIPC	Body		-0.236243	4.16495	-2.35939	0.0220844	0.998837	0.941641	0.948628	-0.00698682	29
cg21817187	17	26711117	SARM1	SARM1	Body	N_Shore	0.389923	1.06398	2.35801	0.0221587	0.998837	0.687391	0.643786	0.0436051	29
cg03754825	7	104626086	LINC01004	KMT2E-AS1	Body	S_Shore	0.161005	-0.59835	2.35739	0.0221917	0.998837	0.412012	0.401142	0.0108692	29
cg07712604	7	98643192	SMURF1;SMURF1;SMURF1	SMURF1	Body;Body;Body		-0.148199	5.10277	-2.35633	0.0222488	0.998837	0.970163	0.972463	-0.00230036	29
cg01992936	2	180727533	ZNF385B	ZNF385B	TSS1500	S_Shore	0.26289	1.56499	2.35589	0.022273	0.998837	0.755621	0.725753	0.0298674	29
cg25941520	14	68035891	PLEKHH1	PLEKHH1	Body	N_Shelf	0.145711	4.74844	2.35469	0.0223379	0.998837	0.965478	0.961682	0.00379612	29
cg20612822	14	68043813	PLEKHH1	PLEKHH1	Body		-0.165196	2.56889	-2.35451	0.0223477	0.998837	0.842681	0.858341	-0.0156607	29
cg13879937	15	42265413	EHD4	EHD4	TSS1500	S_Shore	0.159564	0.854302	2.35301	0.0224289	0.998837	0.653424	0.629964	0.02346	29
cg06179849	15	75182234	MPI;MPI;MPI;MPI	MPI	TSS200;TSS200;TSS200;TSS200	N_Shore	0.189448	-5.79626	2.34549	0.0228412	0.998837	0.0192886	0.0168637	0.00242496	29
cg24886801	22	32915812	SYN3;SYN3;SYN3	SYN3	Body;Body;Body		0.19441	1.56553	2.34544	0.0228436	0.998837	0.75353	0.732675	0.0208544	29
cg15641675	22	38902252	DDX17;DDX17;DDX17;DDX17	DDX17	5'UTR;5'UTR;1stExon;1stExon	Island	-0.143385	-5.22482	-2.34539	0.0228467	0.998837	0.0250368	0.0278071	-0.00277031	29
cg04483277	1	196743532	CFHR3;CFHR3	CFHR3	TSS1500;TSS1500		-0.301954	0.979204	-2.34468	0.0228858	0.998837	0.644121	0.679628	-0.035507	29
cg00334542	7	100209784	MOSPD3;MOSPD3;MOSPD3;MOSPD3;MOSPD3	MOSPD3	TSS1500;TSS1500;1stExon;5'UTR;TSS1500	Island	-0.197719	-5.49952	-2.33971	0.0231622	0.998837	0.0207543	0.0238409	-0.0030866	29
cg06610254	17	80684834	FN3KRP	FN3KRP	Body	N_Shelf	-0.147898	4.59646	-2.33881	0.0232126	0.998837	0.957961	0.961512	-0.00355168	29
cg02572418	15	58263553	ALDH1A2;ALDH1A2;ALDH1A2;ALDH1A2	ALDH1A2	Body;Body;Body;Body		-0.133423	3.56157	-2.33757	0.0232821	0.998837	0.917019	0.924401	-0.00738231	29
cg21141192	6	32166274	NOTCH4	NOTCH4	Body	S_Shore	-0.0862203	4.77811	-2.33606	0.0233677	0.998837	0.963866	0.965479	-0.00161286	29
cg11042564	17	78746419	RPTOR;RPTOR	RPTOR	Body;Body		-0.1083	5.23742	-2.32918	0.023758	0.998837	0.972923	0.974972	-0.00204942	29
cg17979173	6	32042148	TNXB	TNXB	Body		0.120365	5.78931	2.32711	0.023877	0.998837	0.982792	0.981325	0.00146669	29
cg15994781	3	100120402	LNP1;TOMM70A;LNP1	LNP1;TOMM70	5'UTR;TSS200;1stExon	Island	0.112691	-6.10363	2.32513	0.0239911	0.998837	0.0149125	0.0140199	0.000892634	29
cg20049702	6	30160141	TRIM26	TRIM26	Body		-0.0983938	4.0802	-2.32117	0.0242206	0.998837	0.941873	0.945614	-0.00374092	29
cg07850863	19	508078	C19orf20	TPGS1	Body	Island	-0.1979	-4.91848	-2.31959	0.024313	0.998837	0.0305059	0.0355334	-0.00502751	29
cg26908388	6	33358785	KIFC1	KIFC1	TSS1500	N_Shore	0.127262	3.58049	2.31879	0.0243598	0.998837	0.925121	0.918843	0.00627862	29
cg15018704	19	1908132	ADAT3;SCAMP4	ADAT3;SCAMP4	5'UTR;5'UTR	Island	-0.147007	2.32842	-2.31553	0.0245509	0.998837	0.82452	0.839858	-0.0153382	29
cg00344358	12	56135693	GDF11	GDF11	TSS1500	N_Shore	-0.149054	3.85556	-2.31335	0.0246798	0.998837	0.931699	0.93702	-0.00532163	29
cg05444024	19	5841072	FUT6;FUT6	FUT6	TSS1500;TSS1500	N_Shelf	-0.159811	3.36782	-2.31148	0.0247911	0.998837	0.905426	0.913574	-0.00814797	29
cg19463518	19	634035	POLRMT	POLRMT	TSS1500	S_Shore	0.304261	-2.69835	2.30811	0.024992	0.998837	0.153785	0.125387	0.0283983	29
cg04136113	17	78668022	RPTOR;RPTOR	RPTOR	Body;Body		-0.0601374	1.474	-2.30619	0.0251074	0.998837	0.73143	0.738648	-0.00721721	29
cg05338847	10	123914355	TACC2;TACC2;TACC2;TACC2;TACC2	TACC2	5'UTR;Body;Body;Body;Body		0.290703	0.758362	2.30405	0.025236	0.998837	0.648684	0.600903	0.0477808	29
cg00421601	14	68286508	RAD51B;RAD51B;RAD51B;RAD51B;RAD51B;RAD51B	RAD51B	1stExon;1stExon;1stExon;5'UTR;5'UTR;5'UTR		-0.111068	-5.59979	-2.29691	0.0256707	0.998837	0.0196936	0.0210585	-0.00136491	29
cg13531268	11	95523587	FAM76B;CEP57	FAM76B;CEP57	TSS1500;TSS200	Island	-0.111577	-6.50887	-2.29686	0.0256738	0.998837	0.0105428	0.0114239	-0.000881111	29
cg14747787	15	74572614	CCDC33	CCDC33	Body		0.169243	0.677444	2.29573	0.0257433	0.998837	0.625209	0.602759	0.02245	29
cg18026754	22	33141574	SYN3;SYN3;SYN3	SYN3	Body;Body;Body		-0.109301	3.90207	-2.29555	0.0257543	0.998837	0.934045	0.939345	-0.00530006	29
cg19885871	14	68853810	RAD51B;RAD51B;RAD51B	RAD51B	Body;Body;Body		-0.201478	2.39668	-2.29464	0.0258102	0.998837	0.828387	0.842363	-0.0139761	29
cg02192746	7	99971016	PILRA;PILRA;PILRA	PILRA	TSS200;TSS200;TSS200		0.155626	-0.719877	2.29211	0.0259662	0.998837	0.388414	0.377653	0.0107607	29
cg08056423	19	50155043	SCAF1	SCAF1	Body	Island	0.0829813	4.34611	2.28704	0.026282	0.998837	0.954229	0.951509	0.00271993	29
cg26232945	2	208798601	PLEKHM3	PLEKHM3	Body	S_Shelf	0.0984306	4.80964	2.28557	0.0263748	0.998837	0.966326	0.964291	0.00203552	29
cg04267467	7	139762256	PARP12	PARP12	Body	Island	0.197419	-5.68292	2.28508	0.0264053	0.998837	0.0210253	0.018204	0.00282134	29
cg14494868	19	48993361	LMTK3	LMTK3	Body	N_Shelf	0.201468	-3.69685	2.28218	0.0265883	0.998837	0.0780901	0.069343	0.0087471	29
cg12651645	15	101845059	PCSK6;PCSK6	PCSK6	3'UTR;3'UTR		-0.194077	4.69687	-2.27889	0.0267968	0.998837	0.959091	0.964553	-0.00546143	29
cg02198983	2	201936430	NDUFB3;FAM126B	NDUFB3;HYCC2	TSS200;TSS200	S_Shore	-0.126781	-5.83449	-2.27836	0.0268311	0.998837	0.016795	0.0181088	-0.00131375	29
cg24748078	16	75494129	TMEM170A;TMEM170A;TMEM170A;TMEM170A	TMEM170A	Body;Body;Body;5'UTR	N_Shelf	-0.149711	3.60946	-2.27818	0.0268422	0.998837	0.919357	0.926479	-0.00712199	29
cg06542802	14	93080070	RIN3	RIN3	Body		-0.114055	4.31339	-2.27519	0.0270339	0.998837	0.950024	0.953301	-0.00327693	29
cg12973936	19	45755125	MARK4	MARK4	Body	Island	0.0930436	-3.64877	2.27241	0.0272129	0.998837	0.0762143	0.0724207	0.0037936	29
cg02699976	19	884200	MED16	MED16	Body	N_Shore	0.149073	4.87118	2.27176	0.0272545	0.998837	0.967906	0.964952	0.00295419	29
cg18770490	16	75299141	BCAR1;BCAR1;BCAR1;BCAR1;BCAR1	BCAR1	5'UTR;5'UTR;Body;Body;Body	Island	0.170913	-3.6019	2.27093	0.0273082	0.998837	0.0824461	0.0731674	0.0092787	29
cg16409039	10	101841526	CPN1;CPN1	CPN1	1stExon;5'UTR		-0.132504	4.74411	-2.26996	0.0273714	0.998837	0.961658	0.965376	-0.00371833	29
cg10608004	19	49991389	RPL13AP5;RPL13A	RPL13AP5;RPL13A	Body;Body	Island	-0.126042	-5.67383	-2.26976	0.0273845	0.998837	0.0185202	0.0203438	-0.00182368	29
cg17303068	15	67419974	SMAD3;SMAD3	SMAD3	5'UTR;Body		0.159236	3.69855	2.26841	0.0274722	0.998837	0.930744	0.923695	0.00704942	29
cg10018294	17	911609	ABR;ABR;ABR;ABR;ABR	ABR	Body;Body;Body;Body;Body	S_Shore	0.125979	5.42337	2.26839	0.0274737	0.998837	0.9778	0.976139	0.00166034	29
cg13411656	3	141121016	ZBTB38	ZBTB38	5'UTR	Island	0.172522	-4.8389	2.26419	0.0277485	0.998837	0.0360025	0.0330921	0.00291035	29
cg06941824	19	6225075	MLLT1	MLLT1	Body		0.187816	3.5434	2.26194	0.0278962	0.998837	0.922321	0.915533	0.0067876	29
cg26430097	1	184724631	EDEM3	EDEM3	TSS1500	S_Shore	0.103609	-6.47371	2.25909	0.0280849	0.998837	0.0116314	0.0107902	0.000841204	29
cg14698808	6	32037632	TNXB	TNXB	Body		-0.167075	4.31588	-2.25668	0.0282458	0.998837	0.947914	0.954095	-0.00618125	29
cg09864211	6	33288800	DAXX;DAXX;DAXX;DAXX	DAXX	Body;Body;Body;Body	Island	0.0931896	2.58165	2.25542	0.02833	0.998837	0.859967	0.852436	0.00753074	29
cg07475546	17	78811828	RPTOR;RPTOR	RPTOR	Body;Body		-0.129563	4.42941	-2.25011	0.028687	0.998837	0.953529	0.956681	-0.00315241	29
cg26791432	11	86209308	ME3;ME3;ME3	ME3	Body;Body;Body		0.146587	3.98783	2.24495	0.0290385	0.998837	0.94149	0.937111	0.00437903	29
cg27089675	10	123838499	TACC2;TACC2	TACC2	Body;Body		-0.138654	-4.67226	-2.24322	0.0291571	0.998837	0.0369326	0.0401575	-0.0032249	29
cg04539957	20	44650068	SLC12A5	SLC12A5	TSS1500	N_Shore	-0.288966	0.986226	-2.24181	0.0292538	0.998837	0.642748	0.672832	-0.0300842	29
cg06710981	19	46282571	DMPK;DMPK;DMPK;DMPK	DMPK	Body;Body;Body;Body	Island	0.613138	-3.47422	2.24005	0.0293754	0.998837	0.126041	0.0892586	0.0367822	29
cg23485738	6	31936192	SKIV2L	SKIC2	Body	N_Shelf	0.117487	1.42194	2.23871	0.0294683	0.998837	0.734668	0.719694	0.0149742	29
cg18575328	9	107630792	ABCA1	ABCA1	Body		-0.143999	4.30739	-2.23626	0.0296384	0.998837	0.949341	0.953037	-0.00369602	29
cg11295357	10	124248943	HTRA1	HTRA1	Body		0.257811	3.22765	2.23551	0.0296905	0.998837	0.904796	0.89497	0.00982628	29
cg24144047	10	123970316	TACC2;TACC2;TACC2;TACC2	TACC2	Body;Body;Body;Body		-0.146092	3.13912	-2.23369	0.0298181	0.998837	0.891888	0.901682	-0.00979438	29
cg15999432	10	25012181	ARHGAP21	ARHGAP21	5'UTR	Island	0.0617852	-5.43089	2.23171	0.0299569	0.998837	0.0232208	0.0222123	0.00100854	29
cg03999870	1	26052279	MAN1C1;MAN1C1	MAN1C1	Body;Body		0.111222	5.21669	2.22876	0.030165	0.998837	0.974338	0.972767	0.00157101	29
cg00321478	1	197238398	CRB1	CRB1	Body		0.124957	4.5121	2.22822	0.0302033	0.998837	0.95923	0.955908	0.00332192	29
cg00616525	17	26646045	TMEM97	TMEM97	TSS200	Island	0.0734839	-5.59124	2.22584	0.0303719	0.998837	0.0207535	0.0200331	0.000720385	29
cg12813792	20	56725695	C20orf85	CIMIP1	TSS1500	N_Shore	-0.319293	0.892714	-2.22172	0.0306669	0.998837	0.623051	0.662239	-0.0391875	29
cg18500733	22	33454564	SYN3	SYN3	TSS200	S_Shore	0.190381	-1.95167	2.21875	0.0308808	0.998837	0.217831	0.199676	0.0181551	29
cg08877930	15	31454499	TRPM1	TRPM1	TSS1500		-0.114472	4.10701	-2.21646	0.0310463	0.998837	0.942854	0.946493	-0.00363927	29
cg13308063	6	32042344	TNXB	TNXB	Body		-0.112335	4.37175	-2.21488	0.0311615	0.998837	0.95196	0.954956	-0.00299609	29
cg21255641	7	100077221	TSC22D4	TSC22D4	TSS1500	S_Shore	-0.157987	-5.4027	-2.21451	0.0311882	0.998837	0.0222834	0.0249872	-0.00270381	29
cg12385017	6	42978447	PPP2R5D;PPP2R5D;PPP2R5D	PPP2R5D	Body;Body;Body	N_Shelf	0.0987072	1.66551	2.20589	0.031822	0.998837	0.765268	0.753738	0.0115303	29
cg09755313	12	56532555	ESYT1;ESYT1;ESYT1;ESYT1	ESYT1	ExonBnd;ExonBnd;Body;Body		0.201145	2.91839	2.20322	0.0320204	0.998837	0.887248	0.870102	0.0171463	29
cg14796007	7	99697978	MCM7;AP4M1;MCM7;MCM7	MCM7;AP4M1	Body;TSS1500;1stExon;5'UTR	N_Shore	-0.146148	-5.8539	-2.20152	0.0321479	0.998837	0.0164188	0.0181743	-0.00175555	29
cg16336751	5	35618055	SPEF2;SPEF2;SPEF2;SPEF2	SPEF2	5'UTR;5'UTR;1stExon;1stExon	Island	0.155367	-5.41277	2.2002	0.0322465	0.998837	0.0244166	0.0225291	0.00188753	29
cg11715996	2	202078667	CASP10;CASP10;CASP10;CASP10;CASP10;CASP10	CASP10	Body;Body;Body;Body;Body;3'UTR		-0.142176	4.19163	-2.19864	0.032364	0.998837	0.945397	0.949389	-0.00399126	29
cg16427465	7	100655601	MUC12	MUC12	Body		-0.131403	-0.647357	-2.19858	0.0323688	0.998837	0.38025	0.401666	-0.0214153	29
cg07451524	10	123923518	TACC2;TACC2;TACC2;TACC2	TACC2	Body;Body;Body;Body	Island	-0.13748	-2.54321	-2.1985	0.0323742	0.998837	0.1444	0.152711	-0.0083109	29
cg00210648	6	31890849	C2;C2	C2	5'UTR;Body		-0.119475	-3.35776	-2.19725	0.0324687	0.998837	0.0866133	0.0928546	-0.00624124	29
cg20758492	17	78520239	RPTOR;RPTOR	RPTOR	Body;Body	S_Shore	-0.136964	3.04214	-2.19688	0.0324968	0.998837	0.88704	0.893773	-0.00673302	29
cg05511733	12	56151190	SARNP;SARNP;SARNP	SARNP	3'UTR;Body;Body		-0.103641	5.86677	-2.19438	0.0326862	0.998837	0.982471	0.983551	-0.0010802	29
cg07651687	6	30159925	TRIM26	TRIM26	Body		0.122469	5.09237	2.19422	0.0326979	0.998837	0.972324	0.97003	0.00229482	29
cg17961378	22	39641154	PDGFB	PDGFB	TSS200	S_Shore	0.178741	-5.61444	2.19264	0.0328181	0.998837	0.0217443	0.0195358	0.00220852	29
cg09324758	7	100659097	LOC102724094;LOC102724094;MUC12	MUC12	Body;Body;Body		-0.24019	4.28084	-2.19239	0.0328376	0.998837	0.945738	0.951545	-0.00580716	29
cg08210001	7	99699645	MCM7;AP4M1;MCM7	MCM7;AP4M1	TSS1500;Body;TSS1500	Island	0.267816	-3.90554	2.19207	0.0328616	0.998837	0.0728894	0.0595187	0.0133707	29
cg04566233	17	78771243	RPTOR;RPTOR	RPTOR	Body;Body		-0.0797801	4.32164	-2.19056	0.0329773	0.998837	0.95043	0.953744	-0.00331438	29
cg01219048	4	110623974	CASP6;CASP6	CASP6	Body;Body	Island	0.0913641	-4.18766	2.18861	0.033127	0.998837	0.0535776	0.0511334	0.00244424	29
cg23508607	20	44651368	SLC12A5	SLC12A5	Body	Island	0.145567	-5.27649	2.18861	0.0331272	0.998837	0.0265683	0.0245511	0.00201716	29
cg12559383	10	101658107	DNMBP	DNMBP	Body		-0.120383	4.78177	-2.18734	0.0332246	0.998837	0.963308	0.965717	-0.00240918	29
cg06277329	15	67373458	SMAD3	SMAD3	Body		0.167024	-5.11285	2.18396	0.0334864	0.998837	0.0299256	0.0276548	0.00227086	29
cg02982000	7	100331491	ZAN;ZAN;ZAN;ZAN;ZAN	ZAN	5'UTR;5'UTR;Body;Body;Body		-0.483818	-5.22287	-2.18394	0.0334877	0.998837	0.0290241	0.0488134	-0.0197893	29
cg22255483	19	7599141	PNPLA6;PNPLA6;PNPLA6;PNPLA6;PNPLA6;PNPLA6	PNPLA6	TSS1500;5'UTR;TSS1500;5'UTR;1stExon;TSS1500	Island	0.0681863	-4.54559	2.18344	0.033526	0.998837	0.0422079	0.0402195	0.0019884	29
cg12312338	6	33145571	COL11A2;COL11A2;COL11A2	COL11A2	Body;Body;Body		-0.100049	4.31618	-2.18064	0.0337443	0.998837	0.950607	0.952924	-0.00231663	29
cg04962428	17	1957748	HIC1	HIC1	TSS1500	Island	0.335263	-2.82979	2.17979	0.0338108	0.998837	0.148894	0.121732	0.0271618	29
cg21394729	15	31316860	TRPM1	TRPM1	Body	N_Shore	0.230383	3.73651	2.17213	0.0344154	0.998837	0.930906	0.922721	0.00818506	29
cg15964212	14	67999390	PLEKHH1	PLEKHH1	TSS1500	N_Shore	0.205253	4.25004	2.17212	0.0344158	0.998837	0.951546	0.944345	0.00720039	29
cg23317683	7	99698554	MCM7;MCM7;AP4M1	MCM7;AP4M1	Body;TSS200;TSS1500	Island	-0.179696	-5.71079	-2.16942	0.034631	0.998837	0.0181705	0.0204559	-0.00228548	29
cg24915236	6	31936514	SKIV2L	SKIC2	Body	N_Shelf	0.111278	4.13645	2.16846	0.0347074	0.998837	0.947951	0.943293	0.00465816	29
cg22666115	6	30182186	TRIM26	TRIM26	TSS1500	Island	0.0755246	-4.25694	2.16781	0.0347598	0.998837	0.0508513	0.0489942	0.00185715	29
cg10587741	22	38071170	LGALS1	LGALS1	TSS1500	N_Shore	-0.168534	-5.05898	-2.16532	0.0349603	0.998837	0.0280419	0.0316769	-0.003635	29
cg16932285	12	7188165	C1R	C1R	Body		0.195299	3.6678	2.16516	0.0349728	0.998837	0.929088	0.918683	0.0104046	29
cg03543593	6	32076417	TNXB	TNXB	5'UTR		-0.397848	0.230001	-2.16034	0.0353635	0.998837	0.510325	0.566407	-0.056082	29
cg04974231	7	100075253	TSC22D4;TSC22D4;TSC22D4;TSC22D4	TSC22D4	Body;Body;Body;Body	N_Shore	0.104514	-3.84909	2.16032	0.0353651	0.998837	0.0672326	0.0637406	0.00349193	29
cg07110488	15	67458079	SMAD3;SMAD3;SMAD3;SMAD3	SMAD3	Body;Body;TSS1500;Body		-0.158891	3.79146	-2.15938	0.0354417	0.998837	0.928044	0.93483	-0.00678615	29
cg25594736	15	67391147	SMAD3	SMAD3	Body		0.0998184	-3.77671	2.15554	0.0357558	0.998837	0.070563	0.0671793	0.00338369	29
cg15882363	16	9055758	USP7	USP7	Body	N_Shore	0.171598	2.99838	2.15259	0.0359991	0.998837	0.885887	0.876546	0.00934115	29
cg09950920	2	208734940	PLEKHM3	PLEKHM3	Body		0.139872	0.687854	2.15259	0.0359994	0.998837	0.619579	0.607185	0.0123941	29
cg14299235	9	107657499	ABCA1	ABCA1	Body		-0.180182	2.91939	-2.15165	0.0360766	0.998837	0.874536	0.886561	-0.0120259	29
cg04845687	10	102787772	PDZD7	PDZD7	Body	N_Shelf	0.117135	3.36484	2.15148	0.0360911	0.998837	0.91385	0.90738	0.00646955	29
cg22022067	6	32172124	NOTCH4	NOTCH4	Body		-0.192032	3.07512	-2.14998	0.0362153	0.998837	0.881023	0.894932	-0.0139091	29
cg05797367	6	31759806	VARS	VARS1	Body	N_Shelf	-0.118619	3.20533	-2.14976	0.0362341	0.998837	0.898923	0.903461	-0.00453816	29
cg05565239	14	60097209	RTN1;RTN1;RTN1	RTN1	Body;Body;1stExon	Island	-0.219679	-4.98029	-2.14949	0.0362564	0.998837	0.0311981	0.0345475	-0.00334942	29
cg18235167	1	2205213	SKI	SKI	Body		-0.069633	4.86693	-2.14836	0.0363507	0.998837	0.966005	0.967493	-0.00148807	29
cg24220480	2	201753148	NIF3L1;PPIL3;PPIL3;NIF3L1;NIF3L1	NIF3L1;PPIL3	TSS1500;5'UTR;5'UTR;TSS1500;TSS1500		0.102235	-6.82652	2.14724	0.0364441	0.998837	0.00907102	0.00854279	0.00052823	29
cg04757012	6	33359817	KIFC1	KIFC1	Body	Island	0.124241	-6.21928	2.14414	0.0367038	0.998837	0.0140068	0.0128056	0.00120118	29
cg10687217	17	1085135	ABR	ABR	5'UTR	S_Shore	0.143015	2.39047	2.14399	0.0367162	0.998837	0.844009	0.832389	0.0116196	29
cg05702851	4	110481083	CCDC109B	MCUB	TSS1500	Island	0.0489214	-5.53053	2.14298	0.0368014	0.998837	0.0214746	0.0209527	0.000521905	29
cg18366714	6	33359166	KIFC1	KIFC1	TSS200	Island	-0.123581	-6.10724	-2.14249	0.036843	0.998837	0.0141576	0.0148363	-0.000678789	29
cg18261601	3	100053659	NIT2	NIT2	Body	Island	0.173234	-5.19	2.14233	0.0368566	0.998837	0.0288709	0.0257686	0.00310223	29
cg00426056	6	33385896	CUTA;CUTA;CUTA;CUTA;CUTA;CUTA;CUTA;CUTA;CUTA	CUTA	1stExon;5'UTR;1stExon;5'UTR;5'UTR;1stExon;1stExon;1stExon;5'UTR	Island	0.0882515	-4.33358	2.14001	0.0370528	0.998837	0.0488643	0.0463075	0.00255678	29
cg04059337	10	123296461	FGFR2;FGFR2;FGFR2;FGFR2;FGFR2;FGFR2;FGFR2;FGFR2;FGFR2;FGFR2;FGFR2	FGFR2	Body;Body;Body;Body;Body;Body;Body;Body;Body;Body;Body		0.374638	3.07686	2.13612	0.0373837	0.998837	0.895001	0.876773	0.0182279	29
cg02493602	11	86383696	ME3;ME3;ME3	ME3	TSS1500;TSS200;TSS1500	S_Shore	0.173879	-2.19974	2.13556	0.037432	0.998837	0.192653	0.176105	0.0165473	29
cg23171099	19	49217468	MAMSTR;MAMSTR	MAMSTR	Body;Body	Island	0.158034	-5.10546	2.13551	0.0374357	0.998837	0.0302746	0.0273142	0.00296038	29
cg04525509	6	31882985	C2;C2	C2	5'UTR;Body		-0.281023	2.27533	-2.13258	0.0376875	0.998837	0.806468	0.836843	-0.0303746	29
cg02083029	6	44280859	AARS2	AARS2	1stExon	Island	-0.114471	-4.27756	-2.13201	0.0377368	0.998837	0.0475669	0.0514765	-0.00390962	29
cg20933320	15	58359202	ALDH1A2;ALDH1A2;ALDH1A2	ALDH1A2	TSS1500;TSS1500;TSS1500	S_Shore	0.168816	1.17756	2.13179	0.0377552	0.998837	0.700713	0.68109	0.0196226	29
cg19455335	8	22457658	C8orf58	C8orf58	Body	Island	0.138595	-4.82684	2.13062	0.0378566	0.998837	0.0362965	0.0329318	0.00336468	29
cg00187059	6	33289693	DAXX;DAXX;DAXX;DAXX	DAXX	Body;Body;Body;Body	N_Shore	0.0978048	0.562579	2.12751	0.0381259	0.998837	0.601066	0.590235	0.0108311	29
cg22735302	6	33147254	COL11A2;COL11A2;COL11A2	COL11A2	Body;Body;Body		0.146488	4.03732	2.12706	0.0381648	0.998837	0.944268	0.939002	0.00526658	29
cg20952700	10	102767753	PDZD7	PDZD7	3'UTR	S_Shore	0.0996064	1.76678	2.12672	0.0381948	0.998837	0.776626	0.767418	0.00920713	29
cg27574828	6	31869540	ZBTB12	ZBTB12	5'UTR	Island	-0.0553789	-5.30114	-2.12545	0.0383054	0.998837	0.0243742	0.0252135	-0.000839275	29
cg16430601	15	67385845	SMAD3	SMAD3	Body		0.109821	-2.06276	2.12514	0.0383328	0.998837	0.20488	0.197491	0.00738822	29
cg04911280	6	44281184	AARS2	AARS2	TSS200	Island	0.0732813	-4.85854	2.12496	0.0383485	0.998837	0.0341087	0.0328319	0.00127673	29
cg09339317	1	197552478	DENND1B;DENND1B;DENND1B;DENND1B	DENND1B	Body;Body;Body;Body		0.102835	4.15168	2.12178	0.0386271	0.998837	0.947988	0.944559	0.00342864	29
cg09867128	6	31795671	HSPA1B;HSPA1B	HSPA1B	1stExon;5'UTR	Island	0.0813215	-5.64937	2.12024	0.0387623	0.998837	0.0200604	0.0191801	0.000880267	29
cg26138144	22	38071188	LGALS1	LGALS1	TSS1500	N_Shore	-0.203675	-6.12343	-2.11979	0.0388027	0.998837	0.013444	0.0165095	-0.00306554	29
cg04561825	20	44534129	PLTP;PLTP;PLTP;PLTP	PLTP	Body;Body;Body;Body		0.13895	1.85244	2.1195	0.0388281	0.998837	0.787883	0.774433	0.0134497	29
cg07721203	15	58357922	ALDH1A2;ALDH1A2	ALDH1A2	TSS200;TSS200	Island	-0.206916	-4.63913	-2.1167	0.0390761	0.998837	0.0395786	0.0428103	-0.00323169	29
cg12612917	7	100084535	NYAP1	NYAP1	Body	N_Shore	0.0998842	3.16837	2.1146	0.0392634	0.998837	0.90175	0.896648	0.00510218	29
cg27243623	2	228093069	COL4A3;COL4A3;COL4A3;COL4A3	COL4A3	Body;Body;Body;Body		-0.162436	3.16308	-2.11164	0.0395281	0.998837	0.892355	0.90279	-0.0104346	29
cg27261641	11	95523641	FAM76B;CEP57;CEP57	FAM76B;CEP57	TSS1500;1stExon;5'UTR	Island	-0.108629	-6.54949	-2.10963	0.0397081	0.998837	0.0102635	0.0111017	-0.000838174	29
cg12467404	1	207496045	CD55;CD55	CD55	Body;Body	S_Shore	-0.159181	2.11366	-2.10611	0.0400263	0.998837	0.803535	0.813253	-0.00971792	29
cg16020955	4	87926972	AFF1;AFF1	AFF1	TSS1500;Body	N_Shore	0.112005	-5.82112	2.10584	0.040051	0.998837	0.0182774	0.0169444	0.00133299	29
cg08575387	16	75467692	CFDP1	CFDP1	TSS1500	S_Shore	0.155984	-5.89338	2.10554	0.0400787	0.998837	0.0179846	0.0160932	0.00189138	29
cg04604505	19	1922613	SCAMP4	SCAMP4	Body	N_Shore	-0.148527	4.47512	-2.10457	0.0401667	0.998837	0.954303	0.958082	-0.00377915	29
cg22994281	2	228029448	COL4A3;COL4A3;COL4A3;COL4A3;COL4A4	COL4A3;COL4A4	1stExon;1stExon;1stExon;1stExon;TSS200	Island	-0.163042	-5.75909	-2.10446	0.0401766	0.998837	0.0176812	0.0200309	-0.00234966	29
cg25849990	10	124793380	ACADSB	ACADSB	Body		-0.133208	3.49683	-2.09932	0.0406465	0.998837	0.914088	0.92095	-0.00686182	29
cg03873220	7	139760375	PARP12	PARP12	Body	N_Shore	-0.13814	3.22206	-2.09853	0.04072	0.998837	0.899097	0.904039	-0.00494218	29
cg12539349	7	98649911	SMURF1;SMURF1	SMURF1	Body;Body		0.124129	5.63351	2.09732	0.0408309	0.998837	0.981057	0.978885	0.00217246	29
cg27334900	16	56677335	MT1DP;MT1DP	MT1DP	TSS1500;TSS1500	Island	0.205136	-5.39899	2.09685	0.0408743	0.998837	0.0264452	0.0219265	0.0045187	29
cg19546810	17	978619	ABR;ABR;ABR;ABR	ABR	Body;Body;Body;Body	N_Shelf	0.153391	4.85269	2.09667	0.0408914	0.998837	0.966951	0.964445	0.00250639	29
cg02377452	14	93081619	RIN3	RIN3	Body		-0.145547	3.8166	-2.09666	0.0408926	0.998837	0.927214	0.936149	-0.0089356	29
cg25212090	1	197882170	LHX9	LHX9	Body	S_Shore	-0.148581	-3.6727	-2.09597	0.0409564	0.998837	0.0703338	0.0781684	-0.00783463	29
cg08128826	1	197898217	LHX9;LHX9	LHX9	Body;Body		-0.184393	-3.73324	-2.0952	0.0410268	0.998837	0.0664246	0.0780916	-0.011667	29
cg21799473	6	31127379	TCF19;TCF19;CCHCR1	TCF19;CCHCR1	Body;Body;TSS1500	S_Shore	-0.156255	0.527967	-2.09513	0.041034	0.998837	0.576774	0.601064	-0.0242906	29
cg16552589	1	197115834	ASPM	ASPM	TSS200		-0.0672331	-4.72028	-2.09441	0.0411001	0.998837	0.035771	0.0375731	-0.00180208	29
cg09923671	20	61041341	GATA5	GATA5	Body	Island	-0.200463	1.38305	-2.09422	0.0411184	0.998837	0.701532	0.736066	-0.0345342	29
cg03559686	2	198379584	MOBKL3;MOBKL3;MOBKL3	MOB4	TSS1500;TSS1500;TSS1500	N_Shore	0.145523	0.0435432	2.0937	0.0411665	0.998837	0.521017	0.493912	0.027105	29
cg27321439	20	44656559	SLC12A5;SLC12A5	SLC12A5	TSS1500;Body	N_Shore	0.286272	1.24317	2.09358	0.0411779	0.998837	0.710445	0.6826	0.0278451	29
cg15700006	1	2160297	SKI	SKI	1stExon	Island	0.166468	-5.79775	2.09279	0.0412514	0.998837	0.0191167	0.0171769	0.00193978	29
cg13848578	19	6699474	C3	C3	Body		0.10031	4.13599	2.09108	0.0414108	0.998837	0.947598	0.943891	0.00370681	29
cg05984096	15	75075998	CSK;CSK	CSK	5'UTR;5'UTR	S_Shore	-0.574653	-3.39084	-2.09069	0.0414474	0.998837	0.0957086	0.111084	-0.0153756	29
cg03639290	17	80674509	FN3KRP	FN3KRP	TSS200	N_Shore	-0.0649897	-5.81156	-2.08892	0.0416132	0.998837	0.0171357	0.0179587	-0.000823005	29
cg14025666	6	31937382	SKIV2L	SKIC2	Body	N_Shelf	-0.110456	5.18548	-2.08765	0.0417328	0.998837	0.972203	0.97378	-0.00157676	29
cg13156044	6	31510291	SNORD84;BAT1;BAT1	SNORD84;DDX39B /// SLC7A9	TSS1500;TSS200;TSS200	S_Shore	0.24602	-4.122	2.08524	0.0419594	0.998837	0.0593398	0.0534806	0.00585922	29
cg25762282	17	1063895	ABR;ABR	ABR	Body;5'UTR	N_Shore	0.136758	4.58681	2.08335	0.0421383	0.998837	0.96106	0.957506	0.00355411	29
cg19361269	18	56986316	CPLX4	CPLX4	TSS1500		-0.10621	4.04484	-2.08247	0.0422221	0.998837	0.9404	0.944283	-0.00388364	29
cg11959387	19	6721027	C3	C3	TSS1500		-0.141826	3.67491	-2.08239	0.0422298	0.998837	0.92245	0.928951	-0.00650115	29
cg20056047	2	180326014	ZNF385B;ZNF385B;ZNF385B;ZNF385B;ZNF385B	ZNF385B	Body;Body;Body;Body;Body		0.153948	2.59716	2.08121	0.0423423	0.998837	0.861526	0.850407	0.0111189	29
cg17854510	1	2237185	SKI	SKI	Body	Island	0.105122	4.76797	2.08058	0.0424022	0.998837	0.965504	0.963028	0.00247618	29
cg13949692	20	44541142	PLTP;PLTP;PLTP	PLTP	TSS200;TSS200;TSS200	S_Shore	0.127654	0.247846	2.08036	0.0424231	0.998837	0.552435	0.53216	0.0202743	29
cg10830374	1	207497980	CD55;CD55;CD55;CD55;CD55;CD55	CD55	Body;Body;Body;Body;Body;Body	S_Shelf	-0.0793157	5.26483	-2.07474	0.0429621	0.998837	0.973835	0.975139	-0.00130407	29
cg09329266	6	31127357	TCF19;TCF19;CCHCR1	TCF19;CCHCR1	Body;Body;TSS1500	S_Shore	-0.141742	-1.04861	-2.07457	0.0429784	0.998837	0.317489	0.338757	-0.0212679	29
cg15140703	7	99775532	STAG3;GPC2	STAG3;GPC2	TSS200;TSS1500	Island	0.23462	-3.83238	2.07416	0.0430189	0.998837	0.079704	0.0644312	0.0152728	29
cg01407900	16	56965658	HERPUD1;HERPUD1;HERPUD1	HERPUD1	TSS200;TSS200;TSS200	N_Shore	0.106296	-5.17861	2.07155	0.0432711	0.998837	0.0281512	0.0261302	0.00202097	29
cg14002172	7	99699610	MCM7;MCM7;AP4M1	MCM7;AP4M1	TSS200;TSS1500;Body	Island	-0.0473069	-5.13524	-2.06958	0.0434627	0.998837	0.0271792	0.0282461	-0.00106693	29
cg07415970	14	68026232	PLEKHH1	PLEKHH1	Body		-0.18127	2.96623	-2.06714	0.0437009	0.998837	0.877112	0.890882	-0.0137701	29
cg18561881	1	207627541	CR2;CR2	CR2	TSS200;TSS200	Island	-0.12542	-5.48174	-2.06657	0.0437571	0.998837	0.0216675	0.0231558	-0.00148825	29
cg18059928	16	75300238	BCAR1;BCAR1;BCAR1;BCAR1;BCAR1	BCAR1	Body;Body;TSS1500;TSS1500;TSS1500	S_Shore	-0.165214	-0.800296	-2.06653	0.0437606	0.998837	0.352963	0.380555	-0.0275929	29
cg17366276	14	93052524	RIN3	RIN3	Body		0.13028	-5.23274	2.06641	0.0437732	0.998837	0.0274381	0.0252097	0.00222846	29
cg14488205	15	58833878	LIPC	LIPC	Body		0.128135	2.13011	2.06635	0.0437791	0.998837	0.815654	0.806537	0.00911707	29
cg01298514	6	43736807	VEGFA;VEGFA;VEGFA;VEGFA;VEGFA;VEGFA;VEGFA;VEGFA;VEGFA;VEGFA;VEGFA;VEGFA;VEGFA;VEGFA;VEGFA;VEGFA	VEGFA	TSS1500;TSS1500;TSS1500;TSS1500;TSS1500;TSS1500;TSS1500;TSS1500;TSS1500;TSS1500;TSS1500;TSS1500;TSS1500;TSS1500;TSS1500;TSS1500	N_Shore	0.159249	4.64673	2.06514	0.043897	0.998837	0.962833	0.958423	0.00441007	29
cg26049187	1	196976319	CFHR5	CFHR5	Body		-0.155574	-4.85183	-2.06385	0.0440241	0.998837	0.0335931	0.0355279	-0.00193475	29
cg26518497	22	38071174	LGALS1	LGALS1	TSS1500	N_Shore	-0.148338	-4.92345	-2.06195	0.0442125	0.998837	0.030643	0.0345946	-0.00395161	29
cg05281410	19	49848199	TEAD2;TEAD2;TEAD2;TEAD2;TEAD2;TEAD2	TEAD2	Body;Body;Body;Body;Body;Body		0.056689	1.35835	2.06183	0.044224	0.998837	0.720237	0.715672	0.0045656	29
cg23422865	17	79410408	BAHCC1	BAHCC1	Body	N_Shelf	0.0694355	1.90375	2.05825	0.0445795	0.998837	0.792531	0.784731	0.0077996	29
cg09417176	10	123993026	TACC2;TACC2;TACC2;TACC2	TACC2	Body;Body;Body;Body		0.159756	2.56463	2.05781	0.0446232	0.998837	0.857273	0.846115	0.0111576	29
cg05885676	14	93104601	RIN3	RIN3	Body	N_Shore	0.104802	4.56986	2.05717	0.0446871	0.998837	0.960661	0.957776	0.00288495	29
cg18704865	6	33288851	DAXX;DAXX;DAXX;DAXX	DAXX	Body;Body;Body;Body	Island	-0.152585	4.7314	-2.05524	0.04488	0.998837	0.96108	0.964847	-0.00376717	29
cg06594736	19	49204782	FUT2;FUT2	FUT2	5'UTR;5'UTR	N_Shore	-0.131356	3.60186	-2.05501	0.0449037	0.998837	0.919233	0.926481	-0.00724735	29
cg00247489	1	207628182	CR2;CR2	CR2	Body;Body	Island	-0.137804	-6.32739	-2.05188	0.0452178	0.998837	0.012047	0.0130488	-0.00100181	29
cg17701740	10	123888044	TACC2;TACC2;TACC2;TACC2;TACC2	TACC2	5'UTR;Body;Body;Body;Body		-0.0770938	5.33348	-2.05023	0.0453848	0.998837	0.97512	0.976231	-0.00111091	29
cg00629625	20	44663630	SLC12A5;SLC12A5	SLC12A5	Body;Body	S_Shelf	-0.149125	1.72943	-2.04922	0.0454867	0.998837	0.754843	0.775273	-0.0204308	29
cg26101655	6	30157269	TRIM26	TRIM26	Body		-0.12979	4.40811	-2.04839	0.0455715	0.998837	0.952515	0.956168	-0.00365265	29
cg21994267	17	1957206	HIC1	HIC1	TSS1500	Island	-0.119187	-5.19308	-2.04714	0.0456988	0.998837	0.0259814	0.0282148	-0.0022334	29
cg10004079	17	26372530	NLK	NLK	Body	S_Shelf	0.215967	3.77388	2.04706	0.0457062	0.998837	0.933041	0.926979	0.00606275	29
cg21019447	1	184509080	C1orf21	C1orf21	Body		0.111518	4.95107	2.04676	0.0457373	0.998837	0.969699	0.966788	0.0029106	29
cg20294280	6	30158383	TRIM26	TRIM26	Body		-0.0841375	5.20397	-2.04429	0.0459899	0.998837	0.972728	0.974116	-0.00138798	29
cg01094192	6	33158597	COL11A2;COL11A2;COL11A2;COL11A2	COL11A2	Body;Body;Body;Body	N_Shore	-0.158219	2.60706	-2.0441	0.046009	0.998837	0.850891	0.862809	-0.0119181	29
cg03610567	6	30163028	TRIM26	TRIM26	Body		-0.129363	3.28887	-2.04169	0.0462559	0.998837	0.902775	0.909259	-0.00648425	29
cg03155896	6	30879000	GTF2H4	GTF2H4	Body	N_Shelf	-0.180557	3.53295	-2.04132	0.0462945	0.998837	0.910472	0.924971	-0.0144988	29
cg05686633	17	80186161	SLC16A3;SLC16A3;SLC16A3	SLC16A3	TSS1500;TSS200;TSS200	Island	-0.138806	-5.54827	-2.04101	0.0463265	0.998837	0.0203089	0.0223072	-0.00199828	29
cg21810619	17	78886517	RPTOR;RPTOR	RPTOR	Body;Body		0.177698	4.32368	2.03986	0.0464446	0.998837	0.954023	0.945858	0.00816418	29
cg25027863	17	907729	ABR;ABR;ABR	ABR	3'UTR;3'UTR;3'UTR	N_Shelf	0.108086	-0.448037	2.03959	0.0464725	0.998837	0.431052	0.415954	0.0150982	29
cg14916253	4	87860950	AFF1	AFF1	5'UTR	S_Shelf	0.0955997	-0.218999	2.03855	0.0465803	0.998837	0.471574	0.453303	0.0182703	29
cg12497203	22	38461787	PICK1;PICK1;PICK1	PICK1	Body;Body;Body		0.139254	4.79218	2.03828	0.0466078	0.998837	0.96513	0.96344	0.00169051	29
cg27288098	22	33450477	SYN3	SYN3	5'UTR	N_Shelf	0.0938654	-5.71009	2.03826	0.0466104	0.998837	0.01958	0.0182567	0.0013233	29
cg09813845	4	87884634	AFF1	AFF1	Body		0.145645	5.82353	2.03783	0.0466546	0.998837	0.982991	0.981477	0.00151379	29
cg22660619	17	79429330	BAHCC1	BAHCC1	Body	N_Shore	0.11649	4.43372	2.03613	0.0468318	0.998837	0.957495	0.952757	0.00473768	29
cg13047970	10	123847174	TACC2;TACC2;TACC2;TACC2	TACC2	Body;Body;Body;Body		0.147126	2.47113	2.03565	0.0468816	0.998837	0.850554	0.839332	0.0112227	29
cg05206789	4	87894298	AFF1	AFF1	Body		0.137208	-1.67809	2.03444	0.0470077	0.998837	0.252538	0.24566	0.00687829	29
cg07228752	4	87928304	AFF1;AFF1;AFF1	AFF1	5'UTR;1stExon;Body	Island	0.0655407	-5.48097	2.03355	0.0470999	0.998837	0.0224518	0.0214924	0.00095939	29
cg10024094	17	909982	ABR;ABR;ABR	ABR	Body;Body;Body	Island	0.124652	4.59983	2.03282	0.047177	0.998837	0.961713	0.957618	0.00409514	29
cg17850111	9	107543508	ABCA1	ABCA1	3'UTR		-0.0814749	4.23541	-2.03279	0.0471803	0.998837	0.947906	0.950696	-0.00278974	29
cg09413492	7	100615476	MUC12	MUC12	Body		0.332631	0.709181	2.03243	0.0472176	0.998837	0.640906	0.587782	0.0531238	29
cg01849462	17	78832643	RPTOR;RPTOR	RPTOR	Body;Body	S_Shore	0.104009	4.08426	2.0308	0.0473879	0.998837	0.945563	0.941956	0.00360674	29
cg00886909	4	110724358	CFI	CFI	TSS1500		-0.0987665	4.73596	-2.02875	0.0476042	0.998837	0.962207	0.96481	-0.00260257	29
cg24278165	8	23083551	TNFRSF10A	TNFRSF10A	TSS1500	S_Shore	0.164621	4.45504	2.02824	0.0476579	0.998837	0.957402	0.952479	0.00492281	29
cg22534925	7	105030798	SRPK2	SRPK2	TSS1500	S_Shore	-0.102488	5.23716	-2.02794	0.0476898	0.998837	0.973146	0.974684	-0.00153835	29
cg07295585	17	79429090	BAHCC1;BAHCC1	BAHCC1	ExonBnd;Body	Island	0.0892316	2.32212	2.02751	0.0477351	0.998837	0.83688	0.82839	0.00849001	29
cg27141898	17	79008816	FLJ90757;BAIAP2;BAIAP2;BAIAP2;BAIAP2	BAIAP2	TSS1500;TSS200;TSS200;TSS200;TSS200	N_Shore	-0.0498478	-5.40493	-2.02417	0.0480895	0.998837	0.0227596	0.023434	-0.000674434	29
cg06212412	6	30153374	TRIM26	TRIM26	3'UTR		-0.154754	4.29286	-2.02374	0.0481349	0.998837	0.947426	0.952954	-0.0055283	29
cg03492184	4	87868542	AFF1	AFF1	5'UTR		-0.13303	0.128611	-2.02251	0.0482659	0.998837	0.512776	0.531155	-0.018379	29
cg13440637	14	60162108	RTN1	RTN1	Body		-0.168065	3.29193	-2.02156	0.0483677	0.998837	0.896545	0.906203	-0.00965778	29
cg05835158	15	101947633	PCSK6;PCSK6;PCSK6;PCSK6;PCSK6;PCSK6;PCSK6	PCSK6	Body;Body;Body;Body;Body;Body;Body		-0.123461	3.80707	-2.02056	0.0484746	0.998837	0.926467	0.935252	-0.00878512	29
cg05572357	15	31323321	TRPM1;TRPM1;TRPM1	TRPM1	Body;Body;Body		0.119526	4.3864	2.01995	0.0485399	0.998837	0.954902	0.951427	0.00347478	29
cg13357497	7	99703161	AP4M1	AP4M1	Body	S_Shelf	-0.119473	2.99198	-2.01942	0.0485969	0.998837	0.883622	0.890938	-0.0073154	29
cg23699879	15	58358811	ALDH1A2;ALDH1A2	ALDH1A2	TSS1500;TSS1500	S_Shore	-0.26619	-3.76764	-2.01688	0.0488708	0.998837	0.0679582	0.0780404	-0.0100822	29
cg02514741	5	87952588	LINC00461	MIR9-2HG	Body	N_Shelf	0.283659	-0.614388	2.01492	0.049082	0.998837	0.413251	0.388825	0.0244261	29
cg11365128	10	123966047	TACC2;TACC2;TACC2;TACC2;TACC2;TACC2;TACC2;TACC2	TACC2	5'UTR;Body;Body;Body;Body;Body;Body;Body		0.122296	3.83202	2.01395	0.0491875	0.998837	0.935188	0.931699	0.00348871	29
cg20241551	1	197731241	DENND1B;DENND1B;DENND1B;DENND1B;DENND1B	DENND1B	5'UTR;Body;Body;Body;Body		0.153275	-3.34817	2.01324	0.0492646	0.998837	0.0991592	0.092387	0.00677215	29
cg24331878	15	67435333	SMAD3;SMAD3;SMAD3	SMAD3	5'UTR;Body;Body		-0.140992	4.63281	-2.01234	0.0493624	0.998837	0.958407	0.962539	-0.00413217	29
cg25402064	15	31375397	TRPM1;TRPM1;TRPM1;TRPM1	TRPM1	5'UTR;5'UTR;5'UTR;Body		-0.135625	4.86905	-2.00832	0.0498012	0.998837	0.964388	0.967837	-0.00344874	29
cg12084411	6	30180789	TRIM26	TRIM26	5'UTR	N_Shore	-0.134209	-4.6062	-2.0081	0.0498254	0.998837	0.0382988	0.0418642	-0.00356539	29
cg09696715	17	79565701	NPLOC4	NPLOC4	Body		-0.12554	2.52333	-2.00659	0.0499912	0.998837	0.847209	0.850886	-0.00367611	29
cg09310777	17	79604213	NPLOC4	NPLOC4	TSS200	S_Shore	0.128609	-4.86533	2.00653	0.0499979	0.998837	0.0349813	0.0323071	0.00267419	29
cg22786756	14	60720716	PPM1A;PPM1A;PPM1A	PPM1A	5'UTR;Body;5'UTR	S_Shelf	-0.102321	4.45828	-2.00581	0.0500778	0.998837	0.95478	0.957344	-0.00256475	29
cg07783102	15	58760802	LOC101928694;LIPC	LIPC	Body;Body		-0.12447	4.13054	-2.00553	0.0501079	0.998837	0.942327	0.947764	-0.00543782	29
cg03974637	3	141118465	ZBTB38	ZBTB38	5'UTR	N_Shelf	0.105138	-1.58156	2.00202	0.0504963	0.998837	0.256373	0.248968	0.00740554	29
cg08111284	6	32057125	TNXB	TNXB	Body	S_Shore	-0.0764437	1.82748	-2.00187	0.0505132	0.998837	0.773923	0.783932	-0.0100094	29
cg00048759	7	99775422	STAG3;GPC2	STAG3;GPC2	TSS200;TSS1500	Island	0.122852	-1.27834	1.99835	0.0509056	0.998837	0.299702	0.288683	0.0110186	29
cg13059373	6	33288944	DAXX;DAXX;DAXX;DAXX	DAXX	Body;Body;Body;Body	Island	0.159178	3.8905	1.99705	0.0510513	0.998837	0.939189	0.931925	0.00726341	29
cg08749775	6	30153760	TRIM26	TRIM26	Body		-0.098287	3.43201	-1.99505	0.051276	0.998837	0.911899	0.917129	-0.00522997	29
cg17759047	14	92994238	RIN3	RIN3	Body		-0.144185	4.31406	-1.99496	0.0512859	0.998837	0.947494	0.954231	-0.00673633	29
cg16318036	6	32038045	TNXB	TNXB	Body		0.11307	2.49371	1.99495	0.0512862	0.998837	0.850604	0.842775	0.00782897	29
cg24385709	6	31126689	CCHCR1;CCHCR1;TCF19;TCF19;CCHCR1	CCHCR1;TCF19	TSS1500;TSS1500;5'UTR;5'UTR;TSS1500	S_Shore	0.0959353	-5.49419	1.99464	0.0513217	0.998837	0.0225995	0.021203	0.00139646	29
cg27554856	12	56213916	ORMDL2	ORMDL2	Body	S_Shelf	-0.0784758	4.77674	-1.9946	0.051326	0.998837	0.963641	0.965553	-0.0019123	29
cg27460824	13	24750164	SPATA13;SPATA13	SPATA13	5'UTR;5'UTR		-0.105018	4.65473	-1.99457	0.0513296	0.998837	0.960111	0.962762	-0.00265085	29
cg20500237	22	33197638	SYN3;TIMP3;TIMP3;SYN3;SYN3	SYN3;TIMP3	Body;1stExon;5'UTR;Body;Body	Island	0.0829135	-3.59215	1.99412	0.0513796	0.998837	0.0786351	0.075419	0.00321609	29
cg05483184	6	32055393	TNXB	TNXB	Body	Island	-0.19066	-4.06914	-1.99237	0.0515771	0.998837	0.0544921	0.061809	-0.0073169	29
cg03202190	19	7622180	PNPLA6;PNPLA6;PNPLA6;PNPLA6;PNPLA6	PNPLA6	Body;Body;Body;Body;Body	Island	-0.124669	4.66221	-1.99233	0.0515819	0.998837	0.959944	0.963057	-0.00311325	29
cg05233094	16	67976621	LCAT	LCAT	Body		0.129908	5.22789	1.99228	0.0515872	0.998837	0.974783	0.97238	0.00240303	29
cg06167953	11	86170558	ME3;ME3;ME3	ME3	Body;Body;Body		-0.15026	4.02046	-1.99155	0.0516698	0.998837	0.937841	0.943421	-0.0055799	29
cg15481294	19	6712406	C3	C3	Body	S_Shore	-0.139218	3.80118	-1.99073	0.0517628	0.998837	0.928346	0.934307	-0.0059607	29
cg01793865	6	31124589	CCHCR1;CCHCR1;CCHCR1	CCHCR1	Body;Body;Body	N_Shore	0.11369	4.61041	1.98963	0.051888	0.998837	0.96111	0.959243	0.0018668	29
cg05576425	11	86384908	ME3;ME3	ME3	TSS1500;TSS1500	S_Shore	0.144374	4.47532	1.98962	0.0518895	0.998837	0.957395	0.954563	0.0028313	29
cg18080906	10	94832106	CYP26A1	CYP26A1	TSS1500	Island	-0.1865	-5.56675	-1.98942	0.0519119	0.998837	0.0212647	0.0223338	-0.00106907	29
cg26638570	17	79409020	BAHCC1	BAHCC1	Body	N_Shelf	-0.0842161	-0.695861	-1.98704	0.0521835	0.998837	0.375536	0.389481	-0.0139451	29
cg07480798	17	80674520	FN3KRP	FN3KRP	TSS200	N_Shore	0.0591826	-4.74373	1.98628	0.0522696	0.998837	0.0368338	0.0353364	0.00149731	29
cg05504486	7	100088019	NYAP1	NYAP1	Body	S_Shore	0.0968582	1.66026	1.98618	0.0522811	0.998837	0.762697	0.754032	0.00866568	29
cg10553309	1	198241304	NEK7	NEK7	Body		0.0922474	4.67367	1.98574	0.0523319	0.998837	0.963094	0.960763	0.00233116	29
cg02490847	16	75282051	BCAR1;BCAR1;BCAR1;BCAR1;BCAR1;BCAR1;BCAR1;BCAR1;BCAR1	BCAR1	Body;5'UTR;Body;Body;Body;1stExon;Body;Body;Body	N_Shelf	0.109964	-0.679982	1.98381	0.0525528	0.998837	0.393139	0.376876	0.0162629	29
cg11992210	10	102788883	PDZD7;PDZD7	PDZD7	Body;Body	N_Shore	0.092706	2.65306	1.98319	0.0526245	0.998837	0.866386	0.857644	0.00874226	29
cg15418935	15	58751410	LOC101928694;LIPC	LIPC	Body;Body		-0.0704247	-0.917875	-1.97782	0.053245	0.998837	0.341602	0.351571	-0.00996864	29
cg05545728	6	33700564	IP6K3;IP6K3	IP6K3	Body;Body		0.0744325	1.32672	1.97752	0.0532802	0.998837	0.717379	0.708854	0.00852501	29
cg15351652	10	123781519	TACC2;TACC2	TACC2	Body;Body		0.266553	2.23167	1.97491	0.0535836	0.998837	0.830251	0.805634	0.0246176	29
cg17591573	6	33156206	COL11A2;COL11A2;COL11A2;COL11A2	COL11A2	Body;Body;Body;Body	N_Shelf	0.0879365	5.37701	1.97426	0.0536599	0.998837	0.976808	0.975845	0.000962452	29
cg03697570	6	33358411	KIFC1	KIFC1	TSS1500	N_Shore	-0.11983	5.51368	-1.97395	0.0536965	0.998837	0.977473	0.978999	-0.00152664	29
cg17627973	7	104885248	SRPK2;SRPK2	SRPK2	Body;Body	Island	-0.131039	4.83913	-1.97383	0.0537097	0.998837	0.964224	0.967062	-0.0028383	29
cg16659797	10	124757964	IKZF5;IKZF5;IKZF5;IKZF5;IKZF5;IKZF5	IKZF5	Body;Body;Body;Body;Body;Body		0.140906	4.77682	1.97365	0.0537311	0.998837	0.96583	0.962426	0.00340333	29
cg02265056	19	49016928	LMTK3	LMTK3	TSS1500	Island	0.120228	-5.06926	1.97333	0.0537689	0.998837	0.0304746	0.0282127	0.00226186	29
cg22751435	6	33385679	CUTA;CUTA;CUTA;CUTA;CUTA;CUTA;CUTA	CUTA	Body;Body;5'UTR;1stExon;1stExon;5'UTR;5'UTR	Island	-0.144706	-4.73217	-1.97297	0.053811	0.998837	0.0357387	0.0381938	-0.0024551	29
cg09924551	3	56625471	CCDC66;CCDC66;CCDC66	CCDC66	Body;Body;Body		0.13152	-2.08713	1.97209	0.0539144	0.998837	0.202919	0.196463	0.006456	29
cg00376553	7	100073281	TSC22D4	TSC22D4	Body	N_Shelf	0.288643	-0.0987762	1.97166	0.0539646	0.998837	0.501769	0.477747	0.0240224	29
cg15370757	7	99963307	STAG3L5P-PVRIG2P-PILRB;STAG3L5P-PVRIG2P-PILRB;PILRB	STAG3L5P-PVRIG2P-PILRB;PILRB	Body;Body;Body		0.130066	3.86978	1.97127	0.0540106	0.998837	0.937621	0.93239	0.0052313	29
cg18670235	7	100862016	ZNHIT1;PLOD3	ZNHIT1;PLOD3	Body;TSS1500	S_Shore	-0.307167	-2.85372	-1.97043	0.0541087	0.998837	0.120752	0.141464	-0.0207119	29
cg08573409	7	98704737	SMURF1;SMURF1;SMURF1	SMURF1	Body;Body;Body		-0.0869952	0.950293	-1.96989	0.0541727	0.998837	0.650525	0.664414	-0.0138889	29
cg14312959	17	79008933	FLJ90757;BAIAP2;BAIAP2;BAIAP2;BAIAP2	BAIAP2	TSS1500;TSS200;TSS200;TSS200;TSS200	Island	0.0554335	-6.27837	1.96968	0.0541979	0.998837	0.0130039	0.0125061	0.000497805	29
cg14423768	16	75252902	CTRB1;CTRB1	CTRB1	5'UTR;1stExon		0.100585	2.86855	1.9695	0.054219	0.998837	0.882858	0.874541	0.00831629	29
cg10667921	15	58247299	ALDH1A2;ALDH1A2;ALDH1A2;ALDH1A2	ALDH1A2	3'UTR;3'UTR;3'UTR;3'UTR		-0.221037	2.11201	-1.96876	0.0543059	0.998837	0.794811	0.817864	-0.0230523	29
cg10425698	16	75468281	CFDP1	CFDP1	TSS1500	S_Shore	-0.511856	-1.86859	-1.9677	0.0544312	0.998837	0.214806	0.262503	-0.0476974	29
cg18556540	6	30181032	TRIM26	TRIM26	5'UTR	Island	-0.132562	-5.09942	-1.96513	0.0547361	0.998837	0.0274269	0.0301933	-0.00276632	29
cg12147712	19	6230050	MLLT1	MLLT1	Body	N_Shore	0.0887664	5.35373	1.96427	0.0548392	0.998837	0.976615	0.975269	0.00134551	29
cg11800608	20	56724999	C20orf85	CIMIP1	TSS1500	N_Shore	-0.181884	1.29153	-1.96279	0.0550161	0.998837	0.692539	0.72132	-0.0287813	29
cg13619458	15	75190214	MPI	MPI	3'UTR		0.0892302	4.0743	1.96068	0.0552685	0.998837	0.945545	0.941166	0.00437909	29
cg03111578	4	110641029	PLA2G12A	PLA2G12A	Body		-0.0800242	4.54109	-1.96035	0.0553074	0.998837	0.957688	0.959439	-0.00175149	29
cg24202772	10	124402857	DMBT1;DMBT1;DMBT1	DMBT1	Body;Body;Body	Island	0.169845	3.27738	1.95951	0.0554085	0.998837	0.907211	0.900798	0.00641325	29
cg16848821	19	7623818	PNPLA6;PNPLA6;PNPLA6;PNPLA6;PNPLA6	PNPLA6	Body;Body;Body;Body;Body	S_Shore	0.0585572	4.72403	1.958	0.0555906	0.998837	0.964258	0.962564	0.00169402	29
cg12089335	10	101835723	CPN1	CPN1	Body		-0.0872087	5.87148	-1.95755	0.055645	0.998837	0.98264	0.983513	-0.000873461	29
cg25797164	7	100612937	MUC12	MUC12	1stExon	S_Shelf	-0.310368	3.45514	-1.95518	0.0559315	0.998837	0.90066	0.914734	-0.0140737	29
cg20675616	6	32035974	TNXB	TNXB	Body		0.0706069	1.13581	1.95443	0.0560221	0.998837	0.692533	0.681132	0.0114011	29
cg18691434	7	99775425	STAG3;GPC2	STAG3;GPC2	TSS200;TSS1500	Island	0.174576	-2.11776	1.95434	0.0560328	0.998837	0.195673	0.186403	0.00927018	29
cg18947016	1	2219336	SKI	SKI	Body	N_Shelf	0.106178	2.44544	1.95413	0.0560591	0.998837	0.848585	0.838789	0.0097963	29
cg24800754	19	6234327	MLLT1	MLLT1	Body	S_Shelf	0.108921	-1.28847	1.95313	0.0561798	0.998837	0.302839	0.288	0.0148397	29
cg25005372	19	894640	MED16	MED16	TSS1500	S_Shore	0.192521	4.68247	1.95077	0.0564675	0.998837	0.964186	0.957132	0.00705356	29
cg00051590	6	31759486	VARS	VARS1	Body	N_Shelf	0.134165	3.63594	1.94958	0.056613	0.998837	0.926741	0.92125	0.00549025	29
cg26240235	1	197607830	DENND1B;DENND1B;DENND1B;DENND1B	DENND1B	Body;Body;Body;Body		0.0794539	4.18529	1.94903	0.0566808	0.998837	0.948618	0.946481	0.00213777	29
cg01302925	6	31749698	VARS	VARS1	Body		0.10068	4.94767	1.94682	0.056952	0.998837	0.969001	0.967484	0.00151692	29
cg16565901	17	78735596	RPTOR;RPTOR	RPTOR	Body;Body		0.155679	-2.42562	1.94672	0.0569645	0.998837	0.166353	0.15224	0.0141134	29
cg10278297	17	78937838	RPTOR;RPTOR	RPTOR	Body;Body	Island	0.136029	3.65705	1.94644	0.0569984	0.998837	0.929231	0.921609	0.00762221	29
cg17754029	14	68410569	RAD51B;RAD51B;RAD51B	RAD51B	Body;Body;Body		-0.121853	4.85499	-1.94431	0.0572618	0.998837	0.964979	0.967299	-0.00232082	29
cg03477252	6	33288180	DAXX;DAXX;DAXX;DAXX	DAXX	Body;Body;Body;Body	N_Shore	0.0827443	2.43214	1.94383	0.0573214	0.998837	0.845221	0.840547	0.00467442	29
cg15605257	7	104866399	SRPK2;SRPK2;SRPK2	SRPK2	Body;Body;Body		0.0778453	4.72452	1.94269	0.0574623	0.998837	0.964268	0.96231	0.00195798	29
cg08543296	14	93098972	RIN3	RIN3	Body		-0.117946	4.99478	-1.94269	0.0574624	0.998837	0.968144	0.97009	-0.00194651	29
cg07038977	19	45793845	MARK4;MARK4	MARK4	Body;Body		0.112004	3.45944	1.94217	0.0575269	0.998837	0.91831	0.912944	0.00536593	29
cg02345420	14	60183832	RTN1	RTN1	Body		0.380646	2.21112	1.94033	0.057756	0.998837	0.81388	0.785442	0.0284381	29
cg08685517	19	6393920	GTF2F1	GTF2F1	TSS1500	S_Shore	0.13642	-5.22801	1.94009	0.0577862	0.998837	0.0274702	0.0254134	0.0020569	29
cg17865045	7	99994933	PILRA;PILRA;PILRA	PILRA	Body;Body;Body		0.0985499	-0.870714	1.9361	0.0582842	0.998837	0.358381	0.353095	0.00528606	29
cg18686911	1	184559762	C1orf21	C1orf21	Body		-0.0693434	4.5626	-1.93582	0.0583198	0.998837	0.958484	0.959852	-0.00136778	29
cg17595653	11	95550929	CEP57;CEP57;CEP57	CEP57	Body;Body;Body		0.0887288	4.70074	1.93552	0.058358	0.998837	0.963782	0.961563	0.00221915	29
cg01604380	14	60336292	RTN1	RTN1	Body	N_Shore	-0.178137	-1.66699	-1.93547	0.0583638	0.998837	0.231814	0.255132	-0.0233178	29
cg06059055	6	31919030	CFB;CFB	CFB	ExonBnd;Body		-0.130225	4.45905	-1.93448	0.0584884	0.998837	0.954244	0.956826	-0.00258173	29
cg07270645	14	68040563	PLEKHH1	PLEKHH1	Body	S_Shore	0.124261	4.5339	1.9323	0.058763	0.998837	0.959332	0.956298	0.00303436	29
cg10788901	10	123353418	FGFR2;FGFR2;FGFR2;FGFR2;FGFR2;FGFR2;FGFR2;FGFR2;FGFR2;FGFR2;FGFR2;FGFR2	FGFR2	1stExon;5'UTR;5'UTR;5'UTR;5'UTR;1stExon;1stExon;5'UTR;5'UTR;5'UTR;5'UTR;5'UTR	N_Shelf	0.136712	4.15994	1.93178	0.0588284	0.998837	0.948225	0.943872	0.00435321	29
cg04130427	9	77113915	RORB	RORB	Body	Island	0.178154	-3.06091	1.9311	0.058915	0.998837	0.11812	0.104046	0.0140737	29
cg13904571	15	75074305	CSK;CSK	CSK	TSS200;TSS200	N_Shore	0.0524708	-6.25712	1.93073	0.0589618	0.998837	0.0131415	0.012728	0.000413536	29
cg13939185	9	77116084	RORB	RORB	Body	S_Shelf	0.151621	-0.994496	1.93026	0.0590217	0.998837	0.350508	0.322823	0.0276858	29
cg01712452	20	56736072	C20orf85	CIMIP1	3'UTR		-0.142875	3.66813	-1.92806	0.0593015	0.998837	0.921922	0.929412	-0.00749062	29
cg16808910	6	30181036	TRIM26	TRIM26	5'UTR	Island	-0.113995	-6.21059	-1.92725	0.0594042	0.998837	0.0129045	0.014101	-0.00119651	29
cg01569346	6	32064148	TNXB	TNXB	Body	Island	0.246183	-0.907381	1.92517	0.0596705	0.998837	0.371791	0.334598	0.037192	29
cg25100244	3	9972601	IL17RC;IL17RC;IL17RC;IL17RC;IL17RC;IL17RC;IL17RC	IL17RC	Body;Body;Body;Body;Body;Body;Body	N_Shore	-0.14407	4.86548	-1.9247	0.0597303	0.998837	0.964335	0.967914	-0.00357929	29
cg17340138	16	57077666	NLRC5	NLRC5	Body		-0.162557	4.49389	-1.92347	0.0598884	0.998837	0.953785	0.958335	-0.00454992	29
cg09192377	10	94834219	CYP26A1;CYP26A1	CYP26A1	Body;Body	Island	0.123359	-4.19418	1.92217	0.0600562	0.998837	0.0547445	0.0506994	0.00404507	29
cg19644336	6	32037148	TNXB	TNXB	Body		0.0925427	4.31264	1.92188	0.0600928	0.998837	0.953272	0.950096	0.00317597	29
cg19024838	22	33015823	SYN3;SYN3;SYN3	SYN3	Body;Body;Body		-0.116593	4.45027	-1.92121	0.06018	0.998837	0.953392	0.957208	-0.00381587	29
cg14062899	6	32065211	TNXB	TNXB	Body	S_Shore	0.131123	3.52038	1.92085	0.0602253	0.998837	0.921367	0.914893	0.00647391	29
cg24688926	19	6737877	GPR108;GPR108	GPR108	TSS1500;TSS1500	S_Shore	-0.122109	-5.59925	-1.92005	0.060329	0.998837	0.0195372	0.021566	-0.00202878	29
cg09450735	19	1905255	ADAT3;SCAMP4	ADAT3;SCAMP4	TSS200;TSS200	Island	-0.134616	-5.12439	-1.91939	0.0604147	0.998837	0.0273958	0.0294539	-0.00205815	29
cg01595997	6	31915184	CFB	CFB	Body		-0.0860487	4.91186	-1.9189	0.060478	0.998837	0.966666	0.968536	-0.00187002	29
cg00124488	6	31509762	BAT1;BAT1;SNORD84;BAT1;BAT1	DDX39B /// SLC7A9;SNORD84	1stExon;5'UTR;TSS1500;1stExon;5'UTR	Island	0.108194	-4.43269	1.91709	0.0607125	0.998837	0.0462528	0.0434267	0.00282607	29
cg26037821	12	56109198	BLOC1S1	BLOC1S1	TSS1500	N_Shore	0.18419	2.51811	1.91662	0.0607739	0.998837	0.854965	0.839966	0.0149984	29
cg06633978	16	75353806	CFDP1	CFDP1	Body		0.124947	-5.40484	1.91594	0.0608623	0.998837	0.0243656	0.0224754	0.00189017	29
cg09076431	1	197889163	LHX9;LHX9	LHX9	Body;Body	N_Shore	0.189949	-3.16701	1.9143	0.0610759	0.998837	0.109093	0.0971031	0.0119896	29
cg04864990	6	32168694	NOTCH4	NOTCH4	Body		0.123219	2.95287	1.91373	0.0611513	0.998837	0.88841	0.88039	0.00801962	29
cg27397625	6	42952298	PPP2R5D;PPP2R5D;PPP2R5D	PPP2R5D	TSS200;TSS200;TSS200		0.12713	-4.91661	1.91144	0.0614505	0.998837	0.0335982	0.0315456	0.0020526	29
cg04514983	2	201935987	NDUFB3;NDUFB3;FAM126B	NDUFB3;HYCC2	TSS1500;TSS1500;5'UTR	N_Shore	0.0864562	-4.80258	1.91135	0.0614625	0.998837	0.0355097	0.0342637	0.00124603	29
cg09769438	6	31936654	SKIV2L	SKIC2	Body	N_Shelf	-0.12404	4.97028	-1.91021	0.0616128	0.998837	0.967256	0.969919	-0.00266279	29
cg13575698	22	38889830	DDX17;DDX17	DDX17	Body;Body		0.107749	3.50687	1.91014	0.0616217	0.998837	0.920353	0.916022	0.00433123	29
cg26512283	16	57672401	GPR56;GPR56;GPR56;GPR56;GPR56;GPR56;GPR56;GPR56	ADGRG1	5'UTR;TSS1500;5'UTR;5'UTR;5'UTR;5'UTR;5'UTR;5'UTR		0.0623317	1.7422	1.9091	0.0617596	0.998837	0.773214	0.765398	0.00781577	29
cg07257747	5	156944020	ADAM19	ADAM19	Body		0.0690757	4.34746	1.90906	0.0617646	0.998837	0.954263	0.951718	0.00254504	29
cg02910299	17	78796166	RPTOR;RPTOR	RPTOR	Body;Body	Island	0.0906989	3.82252	1.90905	0.0617659	0.998837	0.935124	0.931743	0.00338128	29
cg06968724	17	1012579	ABR;ABR;ABR	ABR	Body;TSS1500;Body	Island	0.0456011	-5.20901	1.90882	0.061796	0.998837	0.0267096	0.0260283	0.000681352	29
cg16922323	2	169673305	NOSTRIN;NOSTRIN;NOSTRIN;NOSTRIN	NOSTRIN	5'UTR;Body;Body;Body		0.101776	1.65996	1.90868	0.061814	0.998837	0.761445	0.752449	0.00899588	29
cg27080725	7	100075304	TSC22D4	TSC22D4	Body	Island	0.0831872	-5.09125	1.90735	0.0619904	0.998837	0.0294009	0.0281863	0.00121468	29
cg03823494	19	46273274	SIX5;DMPK;DMPK;DMPK;DMPK;DMPK;DMPK;DMPK	SIX5;DMPK	TSS1500;3'UTR;3'UTR;3'UTR;3'UTR;3'UTR;3'UTR;3'UTR	Island	-0.130926	-5.40365	-1.90571	0.0622074	0.998837	0.0225803	0.0244517	-0.0018714	29
cg18605975	17	78774723	RPTOR;RPTOR	RPTOR	Body;Body	N_Shore	0.0995023	5.00839	1.90474	0.0623362	0.998837	0.970551	0.968556	0.00199451	29
cg05121052	22	33313979	SYN3;SYN3;SYN3	SYN3	Body;Body;Body		0.083964	-0.324551	1.90279	0.0625963	0.998837	0.448997	0.439501	0.00949517	29
cg13868216	22	38484884	BAIAP2L2	BAIAP2L2	Body	Island	-0.171527	4.43327	-1.90142	0.0627797	0.998837	0.94715	0.95727	-0.0101201	29
cg01669570	4	110481139	CCDC109B	MCUB	TSS1500	Island	0.115972	-6.05114	1.90129	0.0627971	0.998837	0.0153563	0.0148631	0.000493218	29
cg01881265	17	934534	ABR;ABR;ABR	ABR	Body;Body;Body	Island	-0.132293	3.6298	-1.89743	0.063315	0.998837	0.920604	0.927014	-0.00640967	29
cg06361744	6	30158072	TRIM26	TRIM26	Body		-0.12451	5.42396	-1.89311	0.0638992	0.998837	0.976131	0.977615	-0.00148354	29
cg10236302	15	67406806	SMAD3	SMAD3	Body		0.116889	4.16349	1.89309	0.0639022	0.998837	0.947952	0.9447	0.00325186	29
cg16181703	10	101746161	DNMBP	DNMBP	5'UTR		-0.0799237	5.20411	-1.89164	0.0640993	0.998837	0.972961	0.973894	-0.000932802	29
cg10109747	1	207626386	CR2;CR2	CR2	TSS1500;TSS1500	N_Shore	-0.0718766	5.40665	-1.89134	0.0641395	0.998837	0.97626	0.977392	-0.00113242	29
cg11792184	22	33193550	SYN3;SYN3;SYN3	SYN3	Body;Body;Body	N_Shelf	0.0797234	5.09996	1.89109	0.064173	0.998837	0.972054	0.970925	0.00112873	29
cg08109973	6	116447205	COL10A1;NT5DC1	COL10A1;NT5DC1	5'UTR;Body		0.189836	3.12291	1.89109	0.064174	0.998837	0.898954	0.889595	0.0093596	29
cg18468019	17	1040748	ABR;ABR	ABR	Body;5'UTR		0.219936	3.52138	1.88448	0.0650799	0.998837	0.923009	0.908226	0.0147823	29
cg03260211	6	33151921	COL11A2;COL11A2;COL11A2	COL11A2	Body;Body;Body		-0.0924435	2.7529	-1.88435	0.0650981	0.998837	0.866348	0.873479	-0.00713074	29
cg17066350	4	87880825	AFF1	AFF1	Body		-0.053446	-1.14236	-1.88363	0.0651966	0.998837	0.309196	0.317008	-0.007812	29
cg09381237	11	86178666	ME3;ME3;ME3	ME3	Body;Body;Body		-0.11403	2.11836	-1.88267	0.0653295	0.998837	0.80409	0.814929	-0.0108392	29
cg16288099	6	116441056	NT5DC1;COL10A1	NT5DC1;COL10A1	Body;3'UTR		-0.117954	4.30256	-1.88211	0.0654075	0.998837	0.949273	0.953023	-0.0037502	29
cg08582720	20	44538611	PLTP;PLTP	PLTP	Body;Body	N_Shore	-0.089703	3.01656	-1.88159	0.0654792	0.998837	0.886262	0.89191	-0.00564794	29
cg00617292	6	32038958	TNXB	TNXB	Body		-0.099663	1.9176	-1.87989	0.0657154	0.998837	0.782962	0.795666	-0.0127043	29
cg02740950	6	32055534	TNXB	TNXB	Body	Island	0.197919	-4.36446	1.87816	0.0659566	0.998837	0.0514074	0.0452375	0.00616992	29
cg27204262	6	30164615	TRIM26	TRIM26	Body		-0.111752	3.03838	-1.87552	0.0663255	0.998837	0.887021	0.893917	-0.00689611	29
cg17302665	13	24797520	SPATA13;SPATA13	SPATA13	Body;5'UTR		-0.106174	4.02134	-1.87526	0.0663612	0.998837	0.939788	0.942868	-0.00307987	29
cg25198579	15	67358136	SMAD3	SMAD3	TSS200	Island	0.0916677	-5.75125	1.87501	0.0663965	0.998837	0.0189543	0.017896	0.00105828	29
cg02346043	15	74527360	CCDC33	CCDC33	TSS1500		-0.0992949	4.20561	-1.87298	0.0666815	0.998837	0.946818	0.949422	-0.00260382	29
cg06887089	17	78700680	RPTOR;RPTOR	RPTOR	Body;Body	N_Shore	-0.129981	2.91076	-1.87295	0.0666855	0.998837	0.877463	0.884159	-0.00669644	29
cg26002091	10	101736260	DNMBP	DNMBP	5'UTR		-0.0969249	3.47842	-1.87289	0.0666943	0.998837	0.913862	0.919714	-0.00585163	29
cg04418529	10	124029991	BTBD16	BTBD16	TSS1500		-0.0862704	4.92925	-1.87212	0.0668032	0.998837	0.967196	0.968772	-0.00157591	29
cg13752239	17	79409497	BAHCC1	BAHCC1	Body	N_Shelf	-0.0933037	3.12184	-1.86923	0.0672108	0.998837	0.893141	0.898424	-0.00528308	29
cg06874912	10	123862825	TACC2;TACC2;TACC2;TACC2	TACC2	Body;Body;Body;Body		-0.211142	2.39342	-1.86877	0.0672763	0.998837	0.823676	0.845806	-0.0221309	29
cg02403929	17	78930306	RPTOR;RPTOR	RPTOR	Body;Body		0.0956524	4.55272	1.86837	0.0673329	0.998837	0.960326	0.95688	0.0034462	29
cg24128130	14	60337625	RTN1	RTN1	TSS200	S_Shore	0.125357	-5.60469	1.86831	0.0673421	0.998837	0.0218013	0.0194175	0.00238385	29
cg24171594	17	79080659	BAIAP2;BAIAP2;BAIAP2;BAIAP2	BAIAP2	Body;Body;Body;Body	N_Shelf	0.0988163	3.42331	1.86822	0.0673542	0.998837	0.916953	0.910943	0.0060107	29
cg00080118	6	31126173	CCHCR1;CCHCR1;TCF19;TCF19;CCHCR1	CCHCR1;TCF19	TSS1500;TSS1500;TSS200;TSS200;TSS200	Island	-0.130943	-6.03521	-1.86763	0.0674387	0.998837	0.0146073	0.0159779	-0.00137052	29
cg23752963	6	31502386	BAT1;BAT1	DDX39B /// SLC7A9	Body;Body		0.0775581	4.40266	1.86717	0.0675039	0.998837	0.955453	0.953341	0.0021124	29
cg23598054	2	201754268	NIF3L1;PPIL3;PPIL3;PPIL3;NIF3L1;NIF3L1;NIF3L1	NIF3L1;PPIL3	5'UTR;TSS1500;TSS1500;TSS1500;5'UTR;1stExon;5'UTR		0.113759	-5.13766	1.86708	0.0675162	0.998837	0.0288354	0.0272294	0.00160593	29
cg23247504	10	101824920	CPN1	CPN1	Body	N_Shore	-0.222367	3.60962	-1.86687	0.0675466	0.998837	0.912741	0.926908	-0.0141667	29
cg13016775	3	100053096	NIT2	NIT2	TSS1500	N_Shore	0.135908	-1.38929	1.86634	0.0676216	0.998837	0.28745	0.270622	0.0168284	29
cg19781536	18	649381	CLUL1;CLUL1;CLUL1	CLUL1	Body;Body;Body		0.110033	4.04834	1.86594	0.0676789	0.998837	0.942482	0.940762	0.00172034	29
cg05103863	19	6688828	C3	C3	Body		-0.160553	0.534422	-1.8654	0.0677565	0.998837	0.577146	0.604901	-0.0277548	29
cg05651080	6	32029985	TNXB	TNXB	Body		-0.127235	4.63717	-1.86466	0.0678616	0.998837	0.959606	0.961848	-0.00224142	29
cg22114068	6	31929398	SKIV2L	SKIC2	Body	S_Shelf	-0.100834	4.19754	-1.86435	0.0679065	0.998837	0.946162	0.949394	-0.00323163	29
cg17178940	16	75498491	TMEM170A;TMEM170A;TMEM170A;TMEM170A	TMEM170A	TSS200;1stExon;1stExon;5'UTR	Island	-0.0591983	-6.34894	-1.86431	0.0679115	0.998837	0.0119135	0.0124136	-0.00050009	29
cg26796851	6	32039799	TNXB	TNXB	Body		0.0574399	0.0659021	1.86425	0.0679206	0.998837	0.516327	0.506478	0.00984912	29
cg15130798	18	56987030	CPLX4	CPLX4	TSS1500		-0.257352	2.7057	-1.86342	0.0680393	0.998837	0.850362	0.870296	-0.0199337	29
cg18500141	15	67482090	SMAD3;SMAD3;SMAD3;SMAD3	SMAD3	Body;Body;Body;Body		-0.101707	5.59929	-1.86216	0.0682193	0.998837	0.978972	0.980191	-0.00121918	29
cg13721302	7	104858920	SRPK2;SRPK2;SRPK2	SRPK2	Body;Body;Body		0.0676443	4.91861	1.86147	0.0683182	0.998837	0.968476	0.96718	0.00129544	29
cg05618982	20	44462030	SNX21;SNX21;SNX21;SNX21	SNX21	TSS1500;TSS1500;TSS1500;TSS1500	N_Shore	0.114799	-2.41157	1.86091	0.0683996	0.998837	0.169196	0.161258	0.00793827	29
cg21299721	1	197588885	DENND1B;DENND1B;DENND1B;DENND1B	DENND1B	Body;Body;Body;Body		0.0894055	4.93182	1.86059	0.0684452	0.998837	0.968932	0.967087	0.00184524	29
cg14080396	3	141086102	ZBTB38	ZBTB38	5'UTR		0.118368	5.34011	1.86008	0.068518	0.998837	0.976261	0.97475	0.00151089	29
cg17330061	7	98630634	SMURF1;SMURF1	SMURF1	Body;Body	N_Shelf	0.0915224	4.35969	1.85972	0.0685712	0.998837	0.954557	0.951788	0.00276921	29
cg05055326	6	29945080	HCG9	HCG9	Body	Island	0.147532	-3.97528	1.85893	0.0686839	0.998837	0.0674866	0.0595136	0.00797304	29
cg11957501	1	197036957	F13B	F13B	TSS1500		0.153303	3.46141	1.85834	0.0687704	0.998837	0.919118	0.910138	0.00897943	29
cg25807671	19	7620165	PNPLA6;PNPLA6;PNPLA6;PNPLA6;PNPLA6	PNPLA6	Body;Body;Body;Body;Body	Island	0.107612	5.71478	1.8575	0.0688915	0.998837	0.981555	0.980571	0.000983487	29
cg17274916	17	26685433	POLDIP2;POLDIP2;TMEM199	POLDIP2;TMEM199	TSS1500;TSS1500;Body	S_Shore	0.503232	2.25574	1.85726	0.0689254	0.998837	0.820201	0.78243	0.0377709	29
cg14449059	15	58812580	LIPC	LIPC	Body		0.118521	-3.35202	1.85572	0.0691499	0.998837	0.0965072	0.0908964	0.00561071	29
cg27572812	10	102786534	PDZD7;PDZD7	PDZD7	Body;Body	N_Shelf	0.100554	1.48457	1.85448	0.0693289	0.998837	0.739249	0.731335	0.00791397	29
cg00392075	19	49207303	FUT2;FUT2	FUT2	3'UTR;3'UTR	S_Shore	0.0932808	3.12601	1.85385	0.0694204	0.998837	0.898804	0.894046	0.00475839	29
cg14242727	14	68323655	RAD51B;RAD51B;RAD51B	RAD51B	Body;Body;Body		-0.149669	3.56588	-1.84875	0.0701675	0.998837	0.909681	0.924599	-0.0149177	29
cg11760861	19	1905257	ADAT3;SCAMP4	ADAT3;SCAMP4	TSS200;TSS200	Island	0.107823	-4.54993	1.84602	0.0705699	0.998837	0.0429072	0.0399084	0.00299874	29
cg12728465	7	99612529	ZKSCAN1;ZKSCAN1;ZKSCAN1	ZKSCAN1	TSS1500;TSS1500;TSS1500	N_Shore	0.0689454	0.193912	1.8455	0.070646	0.998837	0.537916	0.528695	0.00922079	29
cg02103166	17	1050770	ABR;ABR	ABR	Body;5'UTR		0.0594915	4.97861	1.84474	0.0707582	0.998837	0.969915	0.968346	0.00156962	29
cg09441030	6	32189084	NOTCH4	NOTCH4	Body		0.125371	4.27287	1.84472	0.0707614	0.998837	0.951626	0.948273	0.00335277	29
cg19878479	19	49015582	LMTK3	LMTK3	Body	N_Shore	0.26023	-2.79763	1.84467	0.0707695	0.998837	0.145007	0.122638	0.0223696	29
cg16003301	12	56521951	ESYT1	ESYT1	TSS200	N_Shore	0.0657424	-5.92732	1.84435	0.0708158	0.998837	0.0166244	0.0158532	0.000771264	29
cg27567836	10	124091022	BTBD16	BTBD16	Body		-0.200793	0.447552	-1.84261	0.0710748	0.998837	0.558724	0.591785	-0.0330604	29
cg10859681	6	32040377	TNXB	TNXB	Body		0.0707053	4.29938	1.84158	0.0712282	0.998837	0.952307	0.950445	0.00186183	29
cg24282430	19	1049133	ABCA7	ABCA7	Body	S_Shore	-0.135842	5.0952	-1.83955	0.0715295	0.998837	0.969737	0.97219	-0.00245254	29
cg08250055	6	32052736	TNXB	TNXB	Body	N_Shelf	0.138721	3.82258	1.83921	0.0715805	0.998837	0.934828	0.930747	0.0040805	29
cg10529368	17	78694521	RPTOR;RPTOR	RPTOR	Body;Body		0.0982094	2.48754	1.83808	0.0717505	0.998837	0.845471	0.841166	0.00430432	29
cg09875087	1	184724775	EDEM3	EDEM3	TSS1500	S_Shore	-0.408362	-5.97614	-1.83754	0.0718314	0.998837	0.0157662	0.0185411	-0.00277493	29
cg05147195	6	33288734	DAXX;DAXX;DAXX;DAXX	DAXX	Body;Body;Body;Body	Island	0.117289	5.49686	1.8373	0.0718677	0.998837	0.978971	0.977045	0.00192592	29
cg11980090	6	30181771	TRIM26	TRIM26	TSS1500	Island	-0.176985	-5.34119	-1.83635	0.0720101	0.998837	0.0237423	0.0260301	-0.00228778	29
cg17866984	6	43737767	VEGFA;VEGFA;VEGFA;VEGFA;VEGFA;VEGFA;VEGFA;VEGFA;VEGFA;VEGFA;VEGFA;VEGFA;VEGFA;VEGFA;VEGFA;VEGFA	VEGFA	TSS200;TSS200;TSS200;TSS200;TSS200;TSS200;TSS200;TSS200;TSS200;TSS200;TSS200;TSS200;TSS200;TSS200;TSS200;TSS200	Island	0.103295	-4.2828	1.83585	0.0720841	0.998837	0.0505131	0.0482774	0.0022357	29
cg03006716	7	98741357	SMURF1;SMURF1	SMURF1	1stExon;1stExon	Island	-0.0468633	-5.75249	-1.8357	0.0721069	0.998837	0.0179733	0.0185208	-0.000547551	29
cg12300465	7	104972299	SRPK2	SRPK2	Body		-0.128041	4.54968	-1.83291	0.0725273	0.998837	0.956726	0.960131	-0.0034058	29
cg09977064	17	26684993	TMEM199;POLDIP2	TMEM199;POLDIP2	Body;TSS1500	S_Shore	0.092904	-5.69282	1.83158	0.0727294	0.998837	0.0197394	0.0185882	0.0011512	29
cg16640096	2	228029790	COL4A3;COL4A3;COL4A4;COL4A3;COL4A3	COL4A3;COL4A4	Body;Body;TSS1500;Body;Body	S_Shore	0.270048	-2.61648	1.83049	0.0728946	0.998837	0.16181	0.136453	0.0253566	29
cg19982471	2	180725622	MIR1258;ZNF385B	MIR1258;ZNF385B	Body;5'UTR	N_Shore	0.169416	-5.37872	1.82739	0.0733657	0.998837	0.0259051	0.0232146	0.00269052	29
cg12584718	7	100028402	MEPCE	MEPCE	1stExon	S_Shore	0.0917686	-4.42759	1.82738	0.0733671	0.998837	0.0457263	0.0441285	0.00159776	29
cg26062981	22	38452295	PICK1;PICK1;PICK1	PICK1	TSS1500;TSS1500;TSS1500	N_Shore	-0.113798	4.03699	-1.82692	0.0734386	0.998837	0.939854	0.943689	-0.00383477	29
cg11641450	17	78677054	RPTOR;RPTOR	RPTOR	Body;Body		0.173456	-3.50979	1.82686	0.0734468	0.998837	0.0883716	0.0779472	0.0104245	29
cg18523689	3	141144812	ZBTB38	ZBTB38	5'UTR		-0.0899969	-0.00884645	-1.82516	0.0737077	0.998837	0.490236	0.506516	-0.0162801	29
cg09102573	6	32023251	TNXB	TNXB	Body		-0.130958	3.78512	-1.82437	0.0738278	0.998837	0.928427	0.933765	-0.00533818	29
cg04414274	17	1957866	HIC1	HIC1	TSS1500	Island	-0.167474	-4.88344	-1.82348	0.0739646	0.998837	0.0319815	0.0359568	-0.00397529	29
cg02095334	6	33138108	COL11A2;COL11A2;COL11A2	COL11A2	Body;Body;Body		0.139035	3.00964	1.82335	0.0739852	0.998837	0.89256	0.881368	0.011192	29
cg27313007	17	78617750	RPTOR;RPTOR	RPTOR	Body;Body		0.0988751	2.33664	1.8229	0.0740537	0.998837	0.838771	0.828005	0.0107666	29
cg14969218	10	101690949	DNMBP;DNMBP-AS1	DNMBP;DNMBP-AS1	Body;Body		0.10984	4.95615	1.82269	0.0740863	0.998837	0.969653	0.966961	0.00269217	29
cg20265733	20	61051032	GATA5	GATA5	TSS200	Island	-0.11867	-5.01671	-1.82216	0.0741673	0.998837	0.0295908	0.0320101	-0.00241929	29
cg26698473	10	123804075	TACC2;TACC2	TACC2	Body;Body		0.418805	2.32215	1.82095	0.0743537	0.998837	0.837111	0.790456	0.0466547	29
cg19442149	19	5846586	FUT3;FUT3;FUT3;FUT3	FUT3	5'UTR;5'UTR;5'UTR;5'UTR	S_Shelf	0.0755972	5.62285	1.8209	0.0743625	0.998837	0.980291	0.979548	0.000742687	29
cg03110787	19	6217641	MLLT1	MLLT1	Body	S_Shelf	0.086551	3.74287	1.82079	0.074379	0.998837	0.931706	0.92808	0.00362549	29
cg17779824	1	197886418	LHX9;LHX9	LHX9	TSS200;Body	S_Shore	0.195294	-4.749	1.82008	0.0744884	0.998837	0.0397588	0.0350427	0.00471607	29
cg12529140	17	26369940	NLK	NLK	1stExon	S_Shore	0.0716572	5.55027	1.81874	0.074696	0.998837	0.979391	0.978575	0.00081643	29
cg08076044	17	26685074	TMEM199;POLDIP2	TMEM199;POLDIP2	Body;TSS1500	S_Shore	0.504906	-1.98031	1.81854	0.0747271	0.998837	0.254523	0.203509	0.0510135	29
cg15864153	6	31760345	VARS	VARS1	Body	N_Shelf	0.15865	4.64764	1.81773	0.0748531	0.998837	0.962104	0.959038	0.00306515	29
cg06791100	17	79514728	C17orf70;C17orf70	FAAP100	Body;Body		-0.135347	4.99594	-1.81767	0.0748615	0.998837	0.967777	0.970248	-0.00247134	29
cg04207189	19	325027	MIER2	MIER2	Body		-0.103121	4.43305	-1.81725	0.0749279	0.998837	0.953185	0.957194	-0.0040085	29
cg10501880	7	99775185	STAG3;GPC2	STAG3;GPC2	TSS1500;TSS200	Island	0.0774335	-6.32063	1.81464	0.0753338	0.998837	0.0128016	0.0120731	0.0007285	29
cg17299957	19	633677	POLRMT	POLRMT	TSS200	Island	-0.055875	-6.07868	-1.81421	0.0754	0.998837	0.0144224	0.0148394	-0.00041696	29
cg09141931	17	78668209	RPTOR;RPTOR	RPTOR	Body;Body		-0.0906882	5.26418	-1.81378	0.0754674	0.998837	0.973819	0.975	-0.00118077	29
cg13389502	17	1961440	HIC1;HIC1	HIC1	Body;Body	Island	0.187007	0.306631	1.81377	0.0754692	0.998837	0.562698	0.539404	0.0232943	29
cg00082874	20	44660920	SLC12A5;SLC12A5	SLC12A5	Body;Body	Island	0.124072	-4.2733	1.81296	0.0755958	0.998837	0.0523062	0.0475284	0.00477782	29
cg25185516	15	101857033	PCSK6;PCSK6;PCSK6	PCSK6	Body;Body;Body		0.330673	2.93373	1.81275	0.0756287	0.998837	0.884574	0.860011	0.0245628	29
cg09366994	17	79540393	NPLOC4;NPLOC4	NPLOC4	Body;Body		-0.0832189	3.81978	-1.8127	0.0756362	0.998837	0.931885	0.934709	-0.00282469	29
cg12184049	19	633770	POLRMT	POLRMT	TSS1500	S_Shore	0.0892608	-5.32387	1.81201	0.0757445	0.998837	0.0252273	0.0239367	0.00129062	29
cg01342411	16	75263551	BCAR1;BCAR1;BCAR1;BCAR1;BCAR1;BCAR1;BCAR1;BCAR1;BCAR1	BCAR1	Body;Body;Body;Body;Body;Body;Body;Body;Body	Island	-0.0479345	5.88004	-1.81042	0.0759948	0.998837	0.983054	0.98348	-0.000425591	29
cg02725069	5	157002817	ADAM19	ADAM19	TSS200	Island	0.0706148	-5.08943	1.8094	0.0761548	0.998837	0.0293186	0.0281227	0.00119594	29
cg00087728	6	33385262	CUTA;CUTA;CUTA;CUTA;CUTA	CUTA	Body;Body;Body;1stExon;Body	N_Shore	0.163942	-5.84395	1.80882	0.0762467	0.998837	0.0189011	0.0166506	0.00225045	29
cg12129013	7	99699023	MCM7;MCM7;MCM7;MCM7;MCM7;AP4M1	MCM7;AP4M1	5'UTR;TSS1500;1stExon;1stExon;5'UTR;TSS200	Island	-0.0568614	-6.36196	-1.80819	0.0763456	0.998837	0.0118269	0.0122875	-0.000460597	29
cg24250374	1	184591081	C1orf21	C1orf21	3'UTR		0.0431428	3.91666	1.80755	0.0764466	0.998837	0.938486	0.937085	0.0014018	29
cg19681528	10	69644405	SIRT1;SIRT1	SIRT1	TSS1500;TSS200	Island	-0.0559916	-6.15815	-1.80755	0.0764469	0.998837	0.0136403	0.014071	-0.000430686	29
cg05149986	4	110683920	CFI	CFI	Body		-0.220613	1.76691	-1.80754	0.0764482	0.998837	0.755222	0.779236	-0.0240136	29
cg00774600	9	101890018	TGFBR1;TGFBR1;TGFBR1	TGFBR1	Body;Body;Body		0.0944151	5.65476	1.80688	0.0765522	0.998837	0.981008	0.979693	0.00131407	29
cg14373189	6	31509244	BAT1;SNORD84;BAT1	DDX39B /// SLC7A9;SNORD84	5'UTR;TSS1500;5'UTR	N_Shore	0.389457	-4.5171	1.80557	0.0767604	0.998837	0.0501861	0.0448336	0.00535248	29
cg24075966	6	31126838	CCHCR1;CCHCR1;TCF19;TCF19;CCHCR1	CCHCR1;TCF19	TSS1500;TSS1500;5'UTR;5'UTR;TSS1500	S_Shore	-0.240498	-5.89022	-1.80305	0.0771596	0.998837	0.0164615	0.0180437	-0.00158222	29
cg11019790	19	6215148	MLLT1	MLLT1	Body	Island	0.07464	2.75291	1.8013	0.0774391	0.998837	0.873135	0.867128	0.00600749	29
cg17054123	14	93131106	RIN3	RIN3	Body		0.0740986	-0.698453	1.79946	0.077733	0.998837	0.38671	0.385197	0.001513	29
cg03093541	15	31453735	TRPM1	TRPM1	TSS1500		0.111372	4.86226	1.79883	0.0778345	0.998837	0.967832	0.964755	0.00307687	29
cg11519710	1	2239646	SKI	SKI	3'UTR	S_Shore	0.0693162	5.84834	1.79869	0.0778572	0.998837	0.983264	0.982442	0.000822359	29
cg24883605	17	79508142	C17orf70;C17orf70	FAAP100	Body;Body	S_Shelf	0.0758014	4.16152	1.79721	0.0780944	0.998837	0.94815	0.945406	0.00274385	29
cg04246699	17	80674513	FN3KRP	FN3KRP	TSS200	N_Shore	0.136086	-3.22861	1.79319	0.0787437	0.998837	0.10055	0.0967632	0.00378734	29
cg17795265	6	32031119	TNXB	TNXB	Body		0.154748	2.22879	1.78998	0.0792635	0.998837	0.827458	0.814229	0.0132286	29
cg13400512	6	32064578	TNXB	TNXB	Body	Island	0.447374	-2.26378	1.78969	0.079312	0.998837	0.216327	0.177985	0.0383417	29
cg01653752	17	79009041	FLJ90757;BAIAP2;BAIAP2;BAIAP2;BAIAP2;BAIAP2;BAIAP2;BAIAP2;BAIAP2	BAIAP2	TSS1500;1stExon;5'UTR;1stExon;5'UTR;1stExon;5'UTR;5'UTR;1stExon	Island	0.137649	-5.20565	1.78944	0.079353	0.998837	0.028284	0.0257161	0.00256796	29
cg14723918	6	31763435	VARS;VARS	VARS1	1stExon;5'UTR	Island	0.0620998	-6.12416	1.78847	0.0795107	0.998837	0.0144749	0.0139229	0.000551946	29
cg18352067	10	123808831	TACC2;TACC2;TACC2;TACC2	TACC2	Body;Body;Body;Body		0.14304	3.59121	1.78773	0.0796312	0.998837	0.92524	0.918172	0.00706766	29
cg08039592	17	79086355	BAIAP2;BAIAP2;BAIAP2	BAIAP2	3'UTR;Body;Body	Island	0.106208	4.75086	1.78507	0.0800677	0.998837	0.964935	0.962544	0.00239093	29
cg04951638	17	78593781	RPTOR;RPTOR	RPTOR	Body;Body		0.104904	4.22059	1.78296	0.0804142	0.998837	0.949645	0.947325	0.00231959	29
cg08732594	17	78582389	RPTOR;RPTOR	RPTOR	Body;Body		0.0845179	2.55213	1.78248	0.0804931	0.998837	0.857152	0.849875	0.00727717	29
cg21658235	8	22456391	C8orf58	C8orf58	TSS1500	Island	0.0714854	-4.44174	1.78227	0.0805272	0.998837	0.045198	0.0433078	0.00189028	29
cg17519763	2	208689244	PLEKHM3	PLEKHM3	3'UTR		-0.114344	4.18417	-1.78131	0.0806859	0.998837	0.944554	0.948524	-0.00396974	29
cg03499609	17	924476	ABR;ABR;ABR;ABR;ABR	ABR	Body;Body;Body;Body;Body	N_Shore	0.11414	4.77557	1.77993	0.0809151	0.998837	0.965338	0.963127	0.00221089	29
cg11544138	19	1003455	GRIN3B	GRIN3B	Body	Island	0.0708687	1.28837	1.77959	0.0809706	0.998837	0.712164	0.705659	0.00650469	29
cg00115567	6	44279361	AARS2	AARS2	Body	N_Shore	0.0997063	3.7898	1.77929	0.0810212	0.998837	0.933623	0.929937	0.00368583	29
cg05580441	17	78878844	RPTOR;RPTOR	RPTOR	Body;Body	N_Shore	-0.112076	3.52829	-1.77882	0.0810985	0.998837	0.916223	0.922034	-0.0058104	29
cg14509921	1	184357113	C1orf21	C1orf21	5'UTR	S_Shore	0.0860203	-4.78593	1.77767	0.0812896	0.998837	0.0360604	0.0345989	0.00146154	29
cg05984751	15	102019131	PCSK6;PCSK6;PCSK6;PCSK6;PCSK6;PCSK6;PCSK6	PCSK6	Body;Body;Body;Body;Body;Body;Body		-0.103571	3.83204	-1.7774	0.0813356	0.998837	0.930475	0.936307	-0.0058319	29
cg13962943	6	33385698	CUTA;CUTA;CUTA;CUTA;CUTA;CUTA;CUTA	CUTA	Body;Body;5'UTR;1stExon;1stExon;5'UTR;5'UTR	Island	0.0610378	-5.14344	1.77707	0.0813902	0.998837	0.0281196	0.0271629	0.000956729	29
cg24506088	6	32037751	TNXB	TNXB	Body		-0.125339	4.90882	-1.77698	0.0814048	0.998837	0.965827	0.96849	-0.00266302	29
cg07565710	19	44805345	ZNF235	ZNF235	Body	N_Shelf	0.214177	2.84217	1.77692	0.0814147	0.998837	0.878871	0.866473	0.0123978	29
cg25569617	16	67977043	LCAT	LCAT	Body		0.0956218	5.29348	1.77609	0.0815528	0.998837	0.975887	0.973877	0.00201045	29
cg19145272	2	180613571	ZNF385B	ZNF385B	Body		0.0803206	3.86782	1.77496	0.0817407	0.998837	0.937151	0.933739	0.00341129	29
cg06299872	19	6394378	MIR6790;GTF2F1	MIR6790;GTF2F1	TSS1500;TSS1500	S_Shore	0.0944845	4.81446	1.77279	0.0821051	0.998837	0.966369	0.964259	0.00211004	29
cg02564536	10	123687158	ATE1;ATE1	ATE1	Body;Body	Island	0.0975787	-5.03898	1.7726	0.0821365	0.998837	0.0307604	0.0289309	0.00182953	29
cg10929802	7	98706986	SMURF1;SMURF1;SMURF1	SMURF1	Body;Body;Body		-0.197477	-2.44239	-1.77259	0.0821382	0.998837	0.158386	0.164597	-0.00621167	29
cg20688289	7	100612865	MUC12	MUC12	TSS200	S_Shelf	-0.164449	-0.576101	-1.77238	0.0821737	0.998837	0.389824	0.416899	-0.0270747	29
cg15047502	6	33132996	COL11A2;COL11A2;COL11A2	COL11A2	Body;Body;Body	S_Shelf	-0.179921	1.69322	-1.77219	0.0822056	0.998837	0.745517	0.772907	-0.0273895	29
cg17429900	1	184724195	EDEM3	EDEM3	TSS200	Island	-0.0521777	-5.37723	-1.77208	0.0822233	0.998837	0.0231727	0.0239464	-0.000773698	29
cg09925689	1	2190574	SKI	SKI	Body		0.121035	2.36094	1.77201	0.0822362	0.998837	0.838394	0.820001	0.0183933	29
cg03778207	11	86230664	ME3;ME3;ME3	ME3	Body;Body;Body		-0.0854079	4.56016	-1.77188	0.0822581	0.998837	0.957931	0.959908	-0.0019774	29
cg11861507	16	56969322	HERPUD1;HERPUD1;HERPUD1;HERPUD1;HERPUD1;HERPUD1	HERPUD1	ExonBnd;ExonBnd;ExonBnd;Body;Body;Body	S_Shelf	-0.202924	3.25248	-1.77175	0.0822797	0.998837	0.893364	0.901581	-0.00821702	29
cg09745791	16	75252619	CTRB1	CTRB1	TSS1500		0.102196	0.883198	1.7709	0.0824226	0.998837	0.652403	0.642322	0.0100805	29
cg02566978	15	75076251	CSK;CSK	CSK	5'UTR;5'UTR	S_Shore	0.124211	-5.97742	1.76975	0.0826161	0.998837	0.0166871	0.0151914	0.00149571	29
cg14125448	3	99979846	TBC1D23;TBC1D23;TBC1D23;TBC1D23	TBC1D23	5'UTR;5'UTR;1stExon;1stExon	Island	0.044285	-5.70825	1.76837	0.0828479	0.998837	0.0190736	0.0185282	0.000545402	29
cg09790523	17	78895064	RPTOR;RPTOR	RPTOR	Body;Body	N_Shore	0.0890912	5.23556	1.76819	0.0828794	0.998837	0.974473	0.973138	0.00133537	29
cg09788008	13	31773808	B3GALTL	B3GLCT	TSS1500	N_Shore	0.206813	-0.188193	1.76809	0.082896	0.998837	0.481732	0.455681	0.0260506	29
cg10219783	16	75302381	BCAR1	BCAR1	TSS1500	S_Shelf	0.0994527	5.34366	1.76798	0.0829143	0.998837	0.976522	0.974748	0.00177385	29
cg06191034	17	1090123	ABR;ABR	ABR	1stExon;5'UTR		-0.0965888	4.9696	-1.76683	0.0831096	0.998837	0.968024	0.969469	-0.0014445	29
cg15524516	14	60336659	RTN1	RTN1	Body	N_Shore	0.131276	-4.28934	1.76566	0.0833082	0.998837	0.0530518	0.0483472	0.0047046	29
cg04016247	15	101858619	PCSK6;PCSK6;PCSK6;PCSK6;PCSK6;PCSK6	PCSK6	ExonBnd;ExonBnd;ExonBnd;Body;Body;Body		0.167595	1.55238	1.76428	0.0835417	0.998837	0.749993	0.732469	0.0175242	29
cg11449344	6	31919727	CFB	CFB	Body		-0.101821	4.79625	-1.76378	0.0836277	0.998837	0.963825	0.965832	-0.00200754	29
cg14236443	17	943270	ABR;ABR;ABR	ABR	Body;Body;Body		0.0849302	-0.674297	1.76343	0.0836863	0.998837	0.391065	0.382164	0.00890034	29
cg05763263	19	507808	C19orf20	TPGS1	1stExon	Island	0.114298	-4.93681	1.76312	0.08374	0.998837	0.0333266	0.0308862	0.00244044	29
cg12423902	6	30159309	TRIM26	TRIM26	Body		0.104881	5.13613	1.76187	0.0839528	0.998837	0.972949	0.971087	0.00186267	29
cg10005998	10	101754325	DNMBP	DNMBP	5'UTR		0.112146	-5.45431	1.76165	0.0839896	0.998837	0.023555	0.0218195	0.0017355	29
cg01773202	3	64674306	ADAMTS9;ADAMTS9-AS2	ADAMTS9;ADAMTS9-AS2	TSS1500;Body	S_Shore	-0.114128	-5.27814	-1.76149	0.0840175	0.998837	0.0249248	0.0266569	-0.00173211	29
cg07200871	17	1040975	ABR;ABR	ABR	Body;5'UTR		0.393606	4.16482	1.76102	0.0840986	0.998837	0.944504	0.920882	0.0236212	29
cg09520897	16	56974143	HERPUD1;HERPUD1;HERPUD1;HERPUD1;HERPUD1	HERPUD1	ExonBnd;ExonBnd;Body;Body;Body		0.109187	4.68994	1.76096	0.0841087	0.998837	0.963233	0.961088	0.00214556	29
cg05805736	6	42952517	PPP2R5D;PPP2R5D;PPP2R5D	PPP2R5D	Body;Body;Body		0.119989	-5.26109	1.76082	0.0841331	0.998837	0.0269409	0.0248164	0.00212448	29
cg25398598	6	42952024	PPP2R5D;PPP2R5D;PPP2R5D	PPP2R5D	TSS1500;TSS1500;TSS1500		0.0475904	-5.64664	1.75978	0.0843104	0.998837	0.0198975	0.0193391	0.000558407	29
cg18055765	20	44516452	SPATA25	SPATA25	TSS1500	N_Shelf	0.0899484	3.28741	1.75965	0.0843321	0.998837	0.908622	0.90401	0.0046118	29
cg18021100	6	31511525	BAT1;BAT1	DDX39B /// SLC7A9	TSS1500;TSS1500	S_Shore	-0.125537	3.6126	-1.7592	0.0844095	0.998837	0.920572	0.925778	-0.00520649	29
cg22830578	1	197884775	LHX9	LHX9	Body	N_Shore	-0.247275	-3.61528	-1.75917	0.0844156	0.998837	0.0742477	0.0878661	-0.0136183	29
cg12564461	14	68678792	RAD51B;RAD51B;RAD51B	RAD51B	Body;Body;Body		-0.113755	4.80477	-1.75817	0.084587	0.998837	0.962774	0.96645	-0.00367594	29
cg16012348	17	79432570	BAHCC1	BAHCC1	3'UTR	S_Shore	0.0873391	1.99717	1.75774	0.0846616	0.998837	0.800941	0.793963	0.0069786	29
cg13727629	1	2232469	SKI	SKI	Body	Island	0.113656	-5.14685	1.75717	0.084759	0.998837	0.0285809	0.0272244	0.00135649	29
cg08150315	17	78858967	RPTOR;RPTOR	RPTOR	Body;Body	S_Shore	-0.0901475	3.54164	-1.7565	0.0848748	0.998837	0.917652	0.922429	-0.00477767	29
cg07149267	8	22460373	C8orf58	C8orf58	Body	N_Shore	0.134999	5.56604	1.75381	0.0853385	0.998837	0.980113	0.97769	0.00242286	29
cg20729373	7	104972261	SRPK2	SRPK2	Body		-0.0996408	4.9498	-1.7536	0.0853749	0.998837	0.967069	0.969531	-0.00246208	29
cg23532322	17	79088325	BAIAP2;BAIAP2;BAIAP2	BAIAP2	3'UTR;Body;Body	S_Shore	-0.09548	1.74847	-1.75355	0.085384	0.998837	0.761837	0.775297	-0.0134594	29
cg00539360	6	43737136	VEGFA;VEGFA;VEGFA;VEGFA;VEGFA;VEGFA;VEGFA;VEGFA;VEGFA;VEGFA;VEGFA;VEGFA;VEGFA;VEGFA;VEGFA;VEGFA	VEGFA	TSS1500;TSS1500;TSS1500;TSS1500;TSS1500;TSS1500;TSS1500;TSS1500;TSS1500;TSS1500;TSS1500;TSS1500;TSS1500;TSS1500;TSS1500;TSS1500	N_Shore	-0.104001	3.57932	-1.75313	0.0854577	0.998837	0.918607	0.925132	-0.00652469	29
cg12103149	6	30181173	TRIM26	TRIM26	TSS200	Island	-0.0423401	-6.4576	-1.75302	0.0854767	0.998837	0.0110872	0.0114538	-0.000366598	29
cg17396707	19	48638824	LIG1	LIG1	Body	N_Shore	0.0980605	2.15066	1.75261	0.0855463	0.998837	0.818592	0.811159	0.0074334	29
cg04987608	16	75300043	BCAR1;BCAR1;BCAR1;BCAR1;BCAR1	BCAR1	TSS200;TSS200;TSS200;Body;Body	Island	-0.173754	-4.15265	-1.7523	0.0856002	0.998837	0.0535401	0.0589803	-0.00544015	29
cg08395524	6	30158326	TRIM26	TRIM26	Body		0.09157	4.82446	1.75199	0.0856542	0.998837	0.966322	0.964816	0.00150649	29
cg16080746	4	87928530	AFF1;AFF1;AFF1	AFF1	Body;1stExon;5'UTR	Island	0.0980824	-6.04242	1.75132	0.0857714	0.998837	0.0155252	0.0147357	0.00078949	29
cg13743428	15	101917322	PCSK6;PCSK6;PCSK6;PCSK6;PCSK6;PCSK6	PCSK6	Body;Body;Body;Body;Body;Body		0.112719	3.22694	1.75116	0.0857993	0.998837	0.905113	0.898663	0.00644944	29
cg06485000	17	78881721	RPTOR;RPTOR	RPTOR	Body;Body	S_Shore	0.0981662	4.26352	1.7505	0.0859139	0.998837	0.951244	0.948724	0.00251959	29
cg09233941	4	110617155	CASP6;CASP6	CASP6	Body;Body		-0.094956	4.94243	-1.7505	0.0859148	0.998837	0.967208	0.969108	-0.00190042	29
cg15283092	3	100244857	TMEM45A	TMEM45A	5'UTR		-0.267455	4.67184	-1.75025	0.0859583	0.998837	0.953973	0.96104	-0.00706682	29
cg05527530	1	197882003	LHX9	LHX9	Body	S_Shore	0.208584	-2.84232	1.74962	0.0860678	0.998837	0.131278	0.123647	0.00763065	29
cg15970686	10	123808707	TACC2;TACC2;TACC2;TACC2	TACC2	Body;Body;Body;Body		-0.217041	2.99534	-1.74904	0.0861682	0.998837	0.877453	0.888979	-0.0115266	29
cg21879725	19	45412647	APOE	APOE	3'UTR	S_Shore	-0.100083	3.21221	-1.74884	0.086203	0.998837	0.897644	0.904507	-0.00686321	29
cg00718923	15	67486665	SMAD3;SMAD3;SMAD3;SMAD3	SMAD3	3'UTR;3'UTR;3'UTR;3'UTR		-0.11946	2.6576	-1.74801	0.0863481	0.998837	0.85653	0.865591	-0.00906139	29
cg25920258	7	99699637	MCM7;AP4M1;MCM7	MCM7;AP4M1	TSS1500;Body;TSS1500	Island	0.091816	-3.55951	1.74668	0.0865821	0.998837	0.0808546	0.0769364	0.00391816	29
cg09308288	12	7242709	C1R	C1R	Body		0.0721618	1.18436	1.74655	0.0866039	0.998837	0.695879	0.689747	0.00613241	29
cg15206062	17	952254	ABR;ABR;ABR	ABR	Body;Body;Body	Island	-0.065612	4.96872	-1.74623	0.0866608	0.998837	0.968381	0.969455	-0.00107419	29
cg24898675	15	67390394	SMAD3	SMAD3	Body		0.0592772	-0.720728	1.74484	0.086905	0.998837	0.381455	0.375751	0.00570313	29
cg23385218	13	24594646	SPATA13;SPATA13	SPATA13	Body;Body		-0.139456	-4.76337	-1.74443	0.0869769	0.998837	0.0344545	0.0385297	-0.00407516	29
cg03670501	7	104972669	SRPK2	SRPK2	Body		0.0981107	3.76049	1.7444	0.0869815	0.998837	0.932369	0.928443	0.00392641	29
cg06603855	1	26035664	MAN1C1;MAN1C1	MAN1C1	Body;Body		0.108992	4.68752	1.74325	0.0871836	0.998837	0.963634	0.960657	0.00297696	29
cg17299387	17	74180514	RNF157	RNF157	Body		-0.130582	2.63966	-1.74228	0.087356	0.998837	0.854794	0.864485	-0.00969032	29
cg13347154	2	201744131	PPIL3;PPIL3;PPIL3	PPIL3	Body;Body;Body		0.05498	2.69137	1.74169	0.087459	0.998837	0.867845	0.863278	0.00456645	29
cg00705172	15	67483029	SMAD3;SMAD3;SMAD3;SMAD3	SMAD3	3'UTR;3'UTR;3'UTR;3'UTR		-0.123551	3.55339	-1.74128	0.0875311	0.998837	0.91691	0.921919	-0.0050096	29
cg18767232	15	101971587	PCSK6;PCSK6;PCSK6;PCSK6;PCSK6;PCSK6;PCSK6	PCSK6	Body;Body;Body;Body;Body;Body;Body		-0.180192	-1.6015	-1.74058	0.0876557	0.998837	0.243683	0.261545	-0.0178621	29
cg18046570	17	26368374	NLK	NLK	TSS1500	N_Shore	-0.332687	-5.87988	-1.74044	0.08768	0.998837	0.0169205	0.0192049	-0.00228441	29
cg12259986	19	46088336	OPA3;OPA3	OPA3	TSS1500;TSS1500	Island	0.113521	-6.4564	1.7391	0.0879177	0.998837	0.0118545	0.0110217	0.000832807	29
cg22939870	18	597016	CLUL1;CLUL1;CLUL1;CLUL1	CLUL1	1stExon;1stExon;5'UTR;5'UTR		0.108379	-4.4843	1.7377	0.0881667	0.998837	0.0446202	0.0421225	0.00249772	29
cg16105471	17	26710637	SARM1	SARM1	Body	N_Shore	0.165035	2.7808	1.73618	0.0884378	0.998837	0.876366	0.863017	0.0133493	29
cg09481847	1	193157101	B3GALT2;CDC73	B3GALT2;CDC73	TSS1500;Body		-0.0778823	4.27462	-1.7348	0.0886844	0.998837	0.949402	0.951693	-0.0022917	29
cg02091716	14	60278381	RTN1	RTN1	Body		0.0743041	4.31201	1.73382	0.0888597	0.998837	0.953123	0.950265	0.00285837	29
cg12365074	6	31918499	CFB	CFB	Body		0.100878	2.88037	1.73353	0.0889107	0.998837	0.881884	0.87676	0.00512373	29
cg04056782	7	98735131	SMURF1;SMURF1;SMURF1	SMURF1	Body;Body;Body		-0.103758	4.26315	-1.73352	0.0889141	0.998837	0.948207	0.951417	-0.00321	29
cg26733897	17	78694592	RPTOR;RPTOR	RPTOR	Body;Body		-0.0693492	1.78137	-1.73291	0.0890228	0.998837	0.767336	0.777247	-0.00991106	29
cg12600153	20	36992172	LBP	LBP	Body		0.0947455	3.61057	1.73277	0.0890483	0.998837	0.924706	0.921755	0.0029509	29
cg01592521	14	68602384	RAD51B;RAD51B;RAD51B	RAD51B	Body;Body;Body		-0.0787382	4.46723	-1.73258	0.0890818	0.998837	0.955712	0.957181	-0.00146931	29
cg18607901	6	32182679	NOTCH4	NOTCH4	Body		-0.102164	5.31114	-1.73244	0.0891074	0.998837	0.974379	0.975787	-0.00140829	29
cg21001260	5	156977177	ADAM19	ADAM19	Body		0.117674	3.89362	1.73082	0.0893974	0.998837	0.938759	0.932321	0.00643839	29
cg14143560	19	48619331	LIG1;LIG1;LIG1;LIG1	LIG1	Body;Body;Body;Body		-0.133878	3.41658	-1.73078	0.0894053	0.998837	0.909164	0.916039	-0.00687472	29
cg04557709	19	6683391	C3	C3	Body		-0.0940131	5.33969	-1.72833	0.0898467	0.998837	0.974742	0.97656	-0.00181758	29
cg22661247	7	99997477	PILRA;PILRA;PILRA	PILRA	Body;Body;3'UTR		0.0766936	4.66014	1.72795	0.0899157	0.998837	0.962581	0.960831	0.00174946	29
cg03506417	14	68051525	PLEKHH1	PLEKHH1	Body		0.132863	4.62463	1.7276	0.0899784	0.998837	0.961589	0.959169	0.00242004	29
cg23604834	10	123686937	ATE1;ATE1	ATE1	Body;Body	N_Shore	0.0843264	-4.4018	1.72751	0.0899951	0.998837	0.0464657	0.0446599	0.00180587	29
cg08709087	11	86219927	ME3;ME3;ME3;ME3;ME3;ME3	ME3	ExonBnd;ExonBnd;ExonBnd;Body;Body;Body		-0.105897	5.0174	-1.72718	0.0900554	0.998837	0.968732	0.970536	-0.00180325	29
cg20914994	13	24790608	SPATA13;SPATA13;SPATA13	SPATA13	Body;5'UTR;5'UTR		0.141573	5.06787	1.72681	0.0901224	0.998837	0.971847	0.968912	0.00293532	29
cg25589042	1	26012087	MAN1C1;MAN1C1	MAN1C1	Body;Body		0.115205	4.25184	1.72656	0.090167	0.998837	0.951429	0.947331	0.00409819	29
cg25456747	15	75074012	CSK;CSK	CSK	TSS1500;TSS1500	N_Shore	0.126761	-6.24864	1.7262	0.0902323	0.998837	0.0139165	0.012652	0.00126449	29
cg22464785	15	58809601	LIPC	LIPC	Body		-0.0725913	1.6582	-1.7258	0.0903054	0.998837	0.754633	0.755579	-0.000946865	29
cg07058784	1	184461419	C1orf21	C1orf21	Body		0.0916916	-0.196892	1.72568	0.0903263	0.998837	0.471426	0.461294	0.0101315	29
cg17070577	22	39642168	PDGFB	PDGFB	TSS1500	S_Shore	-0.107252	2.57074	-1.72505	0.0904415	0.998837	0.848641	0.860283	-0.0116422	29
cg10772868	19	44794568	ZNF235	ZNF235	Body		0.152337	3.81118	1.72473	0.0904996	0.998837	0.932328	0.928384	0.00394462	29
cg00593213	15	102030100	PCSK6;PCSK6;PCSK6;PCSK6;PCSK6;PCSK6;PCSK6;PCSK6;PCSK6;PCSK6;PCSK6;PCSK6;PCSK6;PCSK6	PCSK6	1stExon;1stExon;1stExon;1stExon;1stExon;1stExon;1stExon;5'UTR;5'UTR;5'UTR;5'UTR;5'UTR;5'UTR;5'UTR	Island	-0.074146	-3.28637	-1.72364	0.0906988	0.998837	0.0914235	0.0959225	-0.00449905	29
cg01441105	22	38469264	PICK1;PICK1;PICK1	PICK1	Body;Body;Body	N_Shore	-0.0944257	2.7347	-1.7231	0.0907974	0.998837	0.865787	0.870966	-0.00517928	29
cg23085882	19	893253	MED16	MED16	TSS200	Island	0.0994039	-5.32161	1.72305	0.0908062	0.998837	0.0257511	0.0237171	0.00203399	29
cg17028039	10	123357695	FGFR2;FGFR2;FGFR2;FGFR2;FGFR2;FGFR2;FGFR2;FGFR2;FGFR2;FGFR2	FGFR2	5'UTR;5'UTR;5'UTR;1stExon;1stExon;1stExon;5'UTR;5'UTR;1stExon;1stExon	Island	0.110146	-3.92797	1.72225	0.0909523	0.998837	0.0660456	0.0603593	0.00568635	29
cg26245086	4	87860957	AFF1	AFF1	5'UTR	S_Shelf	0.118526	-3.75879	1.72221	0.0909592	0.998837	0.0729678	0.0676647	0.00530305	29
cg12919832	1	197237339	CRB1;CRB1;CRB1;CRB1;CRB1;CRB1;CRB1;CRB1;CRB1	CRB1	5'UTR;5'UTR;5'UTR;1stExon;1stExon;1stExon;5'UTR;Body;Body		0.109913	-4.85529	1.72188	0.0910186	0.998837	0.0350276	0.0328383	0.00218925	29
cg20679082	17	1090548	ABR;ABR	ABR	1stExon;5'UTR		0.059658	-1.9326	1.72142	0.0911029	0.998837	0.210978	0.205184	0.00579406	29
cg02031603	6	44263516	TCTE1	TCTE1	5'UTR	N_Shore	0.265516	2.97458	1.72133	0.0911195	0.998837	0.887629	0.871924	0.0157052	29
cg04882147	5	35763640	SPEF2;SPEF2	SPEF2	ExonBnd;Body		0.108189	2.62528	1.72107	0.0911673	0.998837	0.861658	0.855499	0.00615875	29
cg08873673	19	49199217	FUT2;FUT2	FUT2	TSS200;TSS200	N_Shore	0.139874	2.22045	1.72089	0.0911999	0.998837	0.825778	0.815479	0.0102988	29
cg08592230	6	32163562	GPSM3;NOTCH4	GPSM3;NOTCH4	TSS1500;Body	Island	0.118195	-5.41593	1.72048	0.0912758	0.998837	0.0241923	0.022392	0.00180032	29
cg14503744	9	77112053	RORB	RORB	TSS200	N_Shore	-0.0568697	-4.80629	-1.72021	0.0913242	0.998837	0.0339548	0.0353286	-0.00137381	29
cg21288859	17	78578907	RPTOR;RPTOR	RPTOR	Body;Body		-0.102899	4.65166	-1.71997	0.0913682	0.998837	0.960411	0.961763	-0.0013526	29
cg02898915	16	56677510	MT1DP;MT1DP	MT1DP	TSS1500;TSS200	Island	0.106048	-5.09239	1.71888	0.0915687	0.998837	0.0295821	0.0282088	0.00137335	29
cg25607769	22	32942436	SYN3;SYN3;SYN3	SYN3	Body;Body;Body		-0.112125	3.9072	-1.71821	0.0916909	0.998837	0.933656	0.939214	-0.0055584	29
cg20210641	3	141105208	ZBTB38	ZBTB38	5'UTR		0.252818	2.90594	1.71821	0.0916911	0.998837	0.882463	0.870572	0.0118904	29
cg01622388	16	75499738	TMEM170A;TMEM170A;TMEM170A;TMEM170A	TMEM170A	TSS1500;TSS1500;TSS1500;TSS1500	S_Shore	-0.153946	4.82778	-1.71751	0.0918212	0.998837	0.961721	0.967372	-0.00565018	29
cg24599065	2	202093848	CASP10	CASP10	3'UTR		0.170856	-2.10529	1.71593	0.0921117	0.998837	0.203618	0.184843	0.0187752	29
cg16601477	14	68916730	RAD51B;RAD51B;RAD51B	RAD51B	Body;Body;Body		-0.112792	4.2571	-1.71579	0.0921381	0.998837	0.947199	0.95178	-0.00458122	29
cg20480259	6	31937462	STK19;SKIV2L	STK19;SKIC2	TSS1500;Body	N_Shelf	-0.133783	3.4611	-1.71479	0.0923223	0.998837	0.911665	0.918645	-0.00697992	29
cg03011941	16	75468318	CFDP1	CFDP1	TSS1500	S_Shore	-0.390438	-1.72268	-1.71459	0.0923587	0.998837	0.231634	0.270342	-0.0387076	29
cg20229784	6	32164369	GPSM3;NOTCH4	GPSM3;NOTCH4	TSS1500;Body	Island	0.115763	-5.7551	1.71353	0.0925552	0.998837	0.0193331	0.0177296	0.00160348	29
cg04489066	15	42211509	EHD4	EHD4	Body	Island	0.0997021	3.3732	1.71338	0.0925827	0.998837	0.914197	0.907926	0.00627113	29
cg21600878	6	31935900	SKIV2L	SKIC2	Body	N_Shelf	0.115172	3.75868	1.71288	0.0926751	0.998837	0.932367	0.927955	0.00441122	29
cg13762486	17	78923150	RPTOR;RPTOR	RPTOR	Body;Body	S_Shore	0.0566741	1.62511	1.71263	0.0927215	0.998837	0.757711	0.751692	0.00601865	29
cg06586700	15	75081356	MIR4513;CSK;CSK	MIR4513;CSK	TSS1500;5'UTR;5'UTR		0.119403	-5.78354	1.71198	0.0928422	0.998837	0.0187221	0.0176029	0.00111919	29
cg12362307	14	69059927	RAD51B	RAD51B	Body		0.13958	4.6009	1.71109	0.0930082	0.998837	0.960344	0.957996	0.00234759	29
cg17403520	6	33359638	KIFC1;KIFC1	KIFC1	5'UTR;1stExon	Island	-0.0447796	-4.26577	-1.71028	0.0931584	0.998837	0.0489174	0.0501162	-0.00119882	29
cg15755127	17	78579434	RPTOR;RPTOR	RPTOR	Body;Body		-0.108069	2.10596	-1.70942	0.0933181	0.998837	0.803918	0.81374	-0.00982165	29
cg16027727	17	78586328	RPTOR;RPTOR	RPTOR	Body;Body		0.0800637	3.73266	1.709	0.093397	0.998837	0.931025	0.927617	0.00340756	29
cg24390590	15	101991512	PCSK6;PCSK6;PCSK6;PCSK6;PCSK6;PCSK6;PCSK6;PCSK6	PCSK6	Body;Body;Body;Body;Body;Body;Body;Body		0.133925	-1.50656	1.70846	0.0934977	0.998837	0.270782	0.257648	0.0131346	29
cg27150417	20	44462035	SNX21;SNX21;SNX21;SNX21	SNX21	TSS1500;TSS1500;TSS1500;TSS1500	N_Shore	0.113777	-2.03905	1.70823	0.0935408	0.998837	0.20813	0.200354	0.00777618	29
cg06876672	6	42952166	PPP2R5D;PPP2R5D;PPP2R5D	PPP2R5D	TSS200;TSS200;TSS200		0.0660049	-4.94004	1.70792	0.0935989	0.998837	0.0324159	0.0310175	0.00139831	29
cg22671471	1	197880384	LHX9	LHX9	TSS1500	Island	0.13752	-4.95684	1.7076	0.0936588	0.998837	0.0333339	0.03075	0.00258395	29
cg22581882	15	58835387	LIPC	LIPC	Body		0.0893939	3.06971	1.70641	0.0938815	0.998837	0.895518	0.889662	0.00585597	29
cg04005434	19	45504494	RELB	RELB	TSS1500	N_Shore	-0.131327	-5.61835	-1.70636	0.0938913	0.998837	0.0193969	0.0213251	-0.00192813	29
cg06387582	17	1084653	ABR;ABR	ABR	TSS1500;5'UTR	S_Shore	0.0550459	0.319727	1.70625	0.0939124	0.998837	0.559567	0.550496	0.00907115	29
cg00808370	19	48618862	LIG1	LIG1	3'UTR		-0.0805245	4.20546	-1.70529	0.0940918	0.998837	0.946815	0.949581	-0.0027661	29
cg26893787	19	5838760	FUT6;FUT6;FUT6;FUT6	FUT6	1stExon;5'UTR;1stExon;5'UTR		0.119534	-3.66826	1.70497	0.0941517	0.998837	0.0773318	0.0746269	0.00270488	29
cg17996919	1	26024404	MAN1C1;MAN1C1	MAN1C1	Body;Body		-0.141879	3.22565	-1.70453	0.0942337	0.998837	0.897443	0.895316	0.00212737	29
cg01259378	6	31759834	VARS	VARS1	Body	N_Shelf	0.0639656	4.73433	1.70451	0.0942376	0.998837	0.964181	0.963027	0.00115377	29
cg14748193	17	1035308	ABR;ABR	ABR	Body;5'UTR		0.0819684	2.95223	1.70109	0.0948831	0.998837	0.887266	0.882052	0.00521364	29
cg27201889	22	33265212	SYN3;SYN3;SYN3	SYN3	Body;Body;Body		0.0695212	0.49653	1.69869	0.0953374	0.998837	0.587825	0.582034	0.00579041	29
cg13797914	15	42192995	EHD4	EHD4	Body	Island	-0.115562	4.19177	-1.69848	0.0953783	0.998837	0.944918	0.949562	-0.00464438	29
cg15805921	6	42952109	PPP2R5D;PPP2R5D;PPP2R5D	PPP2R5D	TSS1500;TSS1500;TSS1500		-0.256177	-5.02761	-1.69824	0.0954235	0.998837	0.0299967	0.0327415	-0.00274481	29
cg03939709	17	1064210	ABR;ABR	ABR	Body;5'UTR	Island	-0.10755	4.48955	-1.69698	0.0956631	0.998837	0.954903	0.95837	-0.00346653	29
cg00364615	15	67424723	SMAD3;SMAD3	SMAD3	Body;5'UTR		-0.0731958	1.801	-1.69601	0.0958469	0.998837	0.771419	0.78056	-0.00914126	29
cg10463626	6	32054094	TNXB	TNXB	Body	N_Shore	-0.121266	3.48807	-1.69526	0.0959909	0.998837	0.913008	0.919604	-0.00659667	29
cg03956820	17	80190154	SLC16A3;SLC16A3;SLC16A3;SLC16A3	SLC16A3	1stExon;5'UTR;5'UTR;5'UTR	S_Shore	0.0518002	-0.462072	1.69442	0.0961513	0.998837	0.421537	0.421478	5.91751e-05	29
cg16206057	19	49990598	RPL13A;RPL13A;RPL13A;RPL13AP5	RPL13A;RPL13AP5	TSS1500;TSS1500;TSS1500;TSS1500	Island	-0.108952	-5.74768	-1.69408	0.0962153	0.998837	0.017813	0.0192594	-0.00144642	29
cg07582892	1	184488937	C1orf21	C1orf21	Body		-0.069374	4.57684	-1.69389	0.096252	0.998837	0.958754	0.960332	-0.00157746	29
cg12493058	6	32052444	TNXB	TNXB	Body	N_Shelf	0.0626664	1.60238	1.69375	0.0962789	0.998837	0.753066	0.749447	0.00361949	29
cg06890627	17	78780265	LOC101928855;RPTOR;RPTOR	RPTOR	TSS1500;Body;Body		-0.0928254	5.00145	-1.69337	0.0963518	0.998837	0.968435	0.970277	-0.00184236	29
cg11005651	6	32065890	TNXB	TNXB	Body	S_Shore	0.0904238	1.12809	1.69284	0.0964529	0.998837	0.68846	0.681345	0.00711509	29
cg24373699	13	24679009	SPATA13	SPATA13	Body		-0.0981435	2.62499	-1.69252	0.0965149	0.998837	0.857115	0.86092	-0.00380519	29
cg08173520	6	31869301	ZBTB12	ZBTB12	5'UTR	Island	0.116686	-4.77267	1.69251	0.0965172	0.998837	0.0371584	0.0349865	0.00217195	29
cg09191750	10	124222331	HTRA1	HTRA1	Body	S_Shore	0.111429	-3.94447	1.6923	0.0965575	0.998837	0.0634363	0.0604413	0.00299506	29
cg04681879	17	78644646	RPTOR;RPTOR	RPTOR	Body;Body		0.108839	4.17547	1.69144	0.0967227	0.998837	0.949169	0.944308	0.00486104	29
cg04517643	6	30878530	GTF2H4	GTF2H4	Body	N_Shelf	0.0848454	3.65707	1.69055	0.0968932	0.998837	0.927589	0.924227	0.00336283	29
cg06088684	2	180610608	ZNF385B;ZNF385B;ZNF385B	ZNF385B	1stExon;5'UTR;Body		-0.181888	2.92126	-1.69024	0.096953	0.998837	0.872221	0.885526	-0.0133045	29
cg13567409	20	44462642	SNX21;SNX21;SNX21;SNX21	SNX21	Body;Body;Body;Body	Island	-0.063827	-6.10496	-1.68945	0.0971045	0.998837	0.0141027	0.0146852	-0.000582472	29
cg15347607	4	87957212	AFF1;AFF1	AFF1	Body;Body		-0.0879757	2.4588	-1.68922	0.0971481	0.998837	0.841785	0.847887	-0.00610192	29
cg04009860	15	101853297	PCSK6;PCSK6;PCSK6;PCSK6	PCSK6	3'UTR;Body;Body;3'UTR		0.213551	3.55007	1.68873	0.0972442	0.998837	0.923962	0.908961	0.0150007	29
cg06398756	9	77114073	RORB-AS1;RORB;MIR6130	RORB-AS1;RORB;MIR6130	TSS1500;Body;Body	S_Shore	0.137191	-3.5392	1.68822	0.0973427	0.998837	0.0856342	0.0781154	0.00751879	29
cg16513215	6	32164588	GPSM3;NOTCH4	GPSM3;NOTCH4	TSS1500;Body	S_Shore	0.155357	-3.45893	1.6879	0.0974029	0.998837	0.0900152	0.0835489	0.00646631	29
cg08280392	2	228028601	COL4A3;COL4A4;COL4A3;COL4A3;COL4A3	COL4A3;COL4A4	TSS1500;5'UTR;TSS1500;TSS1500;TSS1500	N_Shore	0.149067	-4.90164	1.68734	0.0975112	0.998837	0.0351539	0.0313199	0.00383392	29
cg02654379	18	615926	CLUL1;CLUL1;CLUL1	CLUL1	TSS1500;5'UTR;Body		0.103588	2.86692	1.68675	0.0976263	0.998837	0.881481	0.873976	0.00750475	29
cg21850448	4	88023169	AFF1;AFF1	AFF1	Body;Body		-0.0817156	4.02928	-1.68591	0.0977892	0.998837	0.940165	0.943233	-0.00306793	29
cg06526736	10	123911938	TACC2;TACC2;TACC2;TACC2;TACC2	TACC2	5'UTR;Body;Body;Body;Body		-0.165268	3.38519	-1.68523	0.0979208	0.998837	0.904622	0.915478	-0.0108564	29
cg24475062	6	32063394	TNXB	TNXB	Body	N_Shore	0.0899331	2.21436	1.68521	0.0979246	0.998837	0.825639	0.81753	0.00810838	29
cg14019050	9	107690770	ABCA1	ABCA1	TSS1500	Island	0.168269	0.824369	1.68465	0.098034	0.998837	0.647363	0.624163	0.0232	29
cg02030979	17	78921828	RPTOR;RPTOR	RPTOR	Body;Body	N_Shore	-0.0831504	1.25714	-1.68426	0.0981084	0.998837	0.69873	0.709657	-0.0109273	29
cg10164986	2	228130564	LOC654841;COL4A3	COL4A3	Body;Body		0.165614	2.87722	1.68383	0.0981922	0.998837	0.883509	0.869783	0.0137261	29
cg19438469	12	56211383	ORMDL2;SARNP;SARNP;SARNP	ORMDL2;SARNP	TSS1500;Body;Body;Body	Island	-0.101683	-6.38759	-1.68363	0.098232	0.998837	0.011468	0.0124588	-0.000990868	29
cg13115683	6	29943460	HCG9	HCG9	Body	N_Shore	-0.0819144	-5.51257	-1.68293	0.0983679	0.998837	0.0214908	0.022022	-0.000531249	29
cg09066997	16	75300724	BCAR1;BCAR1;BCAR1;BCAR1;BCAR1	BCAR1	TSS1500;TSS200;Body;TSS1500;TSS1500	S_Shore	0.114477	4.6518	1.68211	0.0985276	0.998837	0.962628	0.95932	0.00330868	29
cg02693096	19	7599626	PNPLA6;PNPLA6;PNPLA6;PNPLA6;PNPLA6;PNPLA6	PNPLA6	TSS1500;5'UTR;5'UTR;TSS200;1stExon;5'UTR	Island	0.103748	-5.66737	1.68109	0.0987273	0.998837	0.0201638	0.018916	0.00124786	29
cg04881464	19	45681716	BLOC1S3;TRAPPC6A	BLOC1S3;TRAPPC6A	TSS1500;TSS1500	Island	0.0616618	-4.01683	1.68103	0.0987383	0.998837	0.0593873	0.0575596	0.00182766	29
cg23645210	1	2188767	SKI	SKI	Body		-0.129142	2.53463	-1.67818	0.0992957	0.998837	0.845029	0.855581	-0.0105524	29
cg11376354	6	33372818	KIFC1	KIFC1	Body		0.118957	3.8227	1.6769	0.0995486	0.998837	0.934697	0.930834	0.00386293	29
cg02433884	10	102790876	SFXN3;PDZD7;PDZD7	SFXN3;PDZD7	TSS200;1stExon;5'UTR	Island	0.0565807	-6.38057	1.67678	0.0995712	0.998837	0.0121484	0.0116634	0.000484959	29
cg15550049	19	48641011	LIG1	LIG1	Body	Island	0.117728	4.63564	1.67645	0.0996354	0.998837	0.962184	0.959221	0.00296347	29
cg25502404	17	80676363	FN3KRP;FN3KRP	FN3KRP	Body;Body	S_Shore	-0.0767951	5.42344	-1.67636	0.0996537	0.998837	0.976675	0.977358	-0.000683132	29
cg11576405	6	32053748	TNXB	TNXB	Body	N_Shore	0.0741593	2.10701	1.67579	0.0997671	0.998837	0.813543	0.80777	0.00577272	29
cg01236747	2	208815027	PLEKHM3	PLEKHM3	Body		0.11961	4.15293	1.67565	0.0997938	0.998837	0.947992	0.943741	0.00425063	29
cg08663503	15	101870288	PCSK6;PCSK6;PCSK6	PCSK6	Body;Body;Body		0.117649	2.86749	1.67451	0.100019	0.998837	0.881423	0.874403	0.00702056	29
cg27122065	6	30879800	GTF2H4	GTF2H4	Body	N_Shore	0.0711004	5.05012	1.67428	0.100065	0.998837	0.971156	0.969852	0.00130363	29
cg19912197	17	26523257	NLK	NLK	3'UTR		-0.102983	4.49934	-1.67351	0.100217	0.998837	0.95535	0.958768	-0.00341749	29
cg13391116	11	86383236	ME3;ME3;ME3;ME3	ME3	5'UTR;1stExon;5'UTR;5'UTR	Island	0.0943631	-4.48098	1.67283	0.100351	0.998837	0.0447451	0.0419972	0.00274794	29
cg00607630	16	9030093	USP7	USP7	Body		0.078879	2.82639	1.6724	0.100435	0.998837	0.879699	0.870911	0.00878765	29
cg19629216	22	38489645	BAIAP2L2	BAIAP2L2	Body	S_Shelf	0.0622054	4.47822	1.67215	0.100485	0.998837	0.957585	0.956146	0.00143936	29
cg03454353	9	115819364	ZFP37	ZFP37	TSS1500	S_Shore	0.336012	-1.15443	1.67059	0.100795	0.998837	0.33934	0.308201	0.0311382	29
cg14304791	5	35744663	SPEF2	SPEF2	Body		-0.0928881	3.75214	-1.67046	0.10082	0.998837	0.928395	0.931369	-0.00297463	29
cg22078638	1	207495363	CD55;CD55	CD55	Body;Body	Island	-0.097247	-4.95913	-1.66941	0.101029	0.998837	0.030604	0.0324925	-0.00188849	29
cg23088456	6	31929830	SKIV2L	SKIC2	Body	S_Shelf	-0.183629	4.44593	-1.6686	0.101191	0.998837	0.949305	0.958397	-0.00909219	29
cg16760049	22	38452866	PICK1;PICK1;PICK1	PICK1	TSS1500;TSS1500;TSS1500	N_Shore	-0.207577	2.0516	-1.66819	0.101272	0.998837	0.791478	0.804822	-0.013344	29
cg26298722	19	46283045	DMPK;DMPK;DMPK;DMPK;DMPK;DMPK;DMPK;DMPK;DMPK;DMPK;DMPK;DMPK	DMPK	TSS200;ExonBnd;ExonBnd;ExonBnd;ExonBnd;ExonBnd;1stExon;Body;Body;Body;Body;Body	Island	0.0462159	-5.0751	1.66814	0.101284	0.998837	0.0293191	0.0284526	0.000866514	29
cg05809484	10	104574854	WBP1L;WBP1L	WBP1L	3'UTR;3'UTR		0.140369	3.25992	1.66771	0.101368	0.998837	0.906746	0.899356	0.00738983	29
cg04824716	6	31125475	CCHCR1;TCF19;CCHCR1;TCF19;CCHCR1;CCHCR1;CCHCR1	CCHCR1;TCF19	1stExon;TSS1500;5'UTR;TSS1500;1stExon;5'UTR;5'UTR	N_Shore	-0.0911313	-0.0844785	-1.66745	0.101421	0.998837	0.479925	0.491084	-0.0111598	29
cg17813310	4	87974092	AFF1;AFF1	AFF1	Body;Body		-0.145386	4.79938	-1.66574	0.101763	0.998837	0.962468	0.966064	-0.00359575	29
cg00920162	6	33140396	COL11A2;COL11A2;COL11A2	COL11A2	Body;Body;Body		0.144586	3.35877	1.66503	0.101905	0.998837	0.912602	0.904177	0.0084255	29
cg01601926	16	8986308	USP7	USP7	3'UTR		-0.0660412	1.74326	-1.66488	0.101935	0.998837	0.765549	0.773258	-0.00770847	29
cg25030347	17	78598979	RPTOR;RPTOR	RPTOR	Body;Body		-0.102803	5.44899	-1.66476	0.101958	0.998837	0.976709	0.977936	-0.00122676	29
cg10937494	17	80195101	SLC16A3;SLC16A3;SLC16A3	SLC16A3	Body;Body;Body	Island	-0.0533391	0.139763	-1.6635	0.102213	0.998837	0.518601	0.529626	-0.0110253	29
cg07891483	6	30172142	TRIM26	TRIM26	5'UTR		-0.0821683	5.31575	-1.66195	0.102524	0.998837	0.974741	0.975863	-0.00112169	29
cg25039753	1	197037411	F13B	F13B	TSS1500		-0.148473	3.02556	-1.66184	0.102547	0.998837	0.88214	0.891176	-0.00903579	29
cg01635061	6	33160234	COL11A2;COL11A2;COL11A2;COL11A2;COL11A2;COL11A2;COL11A2;COL11A2	COL11A2	5'UTR;5'UTR;1stExon;1stExon;5'UTR;1stExon;1stExon;5'UTR	Island	0.160301	-4.4806	1.66106	0.102703	0.998837	0.0475397	0.0419136	0.00562609	29
cg16208863	19	6230139	MLLT1	MLLT1	Body	Island	0.0769514	2.56753	1.66095	0.102725	0.998837	0.858352	0.851607	0.00674499	29
cg23679615	6	31127159	TCF19;TCF19;CCHCR1	TCF19;CCHCR1	5'UTR;5'UTR;TSS1500	S_Shore	-0.265424	-3.85905	-1.66076	0.102764	0.998837	0.0658516	0.0802742	-0.0144226	29
cg18331619	6	32058396	TNXB	TNXB	Body	S_Shelf	-0.179512	3.422	-1.66069	0.102779	0.998837	0.906692	0.91611	-0.00941783	29
cg03954280	17	79430946	BAHCC1	BAHCC1	3'UTR	Island	0.117776	4.53782	1.66063	0.102791	0.998837	0.959889	0.955924	0.00396427	29
cg06021722	2	208688589	PLEKHM3	PLEKHM3	3'UTR		-0.0913554	4.91955	-1.66042	0.102832	0.998837	0.966778	0.968493	-0.00171466	29
cg09014902	15	67409482	SMAD3	SMAD3	Body		-0.101875	3.8386	-1.66026	0.102864	0.998837	0.932621	0.934502	-0.0018813	29
cg17755604	6	32056637	TNXB	TNXB	Body	S_Shore	0.110699	4.51889	1.65963	0.102992	0.998837	0.95935	0.955806	0.0035442	29
cg02393845	1	197887438	LHX9;LHX9	LHX9	Body;Body	Island	0.086918	-4.18964	1.65941	0.103037	0.998837	0.0539006	0.0510129	0.00288765	29
cg11199578	16	75405070	CFDP1	CFDP1	Body		-0.102658	5.54053	-1.6587	0.10318	0.998837	0.977986	0.979345	-0.00135889	29
cg19254118	19	1907972	ADAT3;SCAMP4	ADAT3;SCAMP4	5'UTR;5'UTR	N_Shore	-0.0422242	4.53373	-1.65867	0.103186	0.998837	0.958	0.959069	-0.00106862	29
cg24011488	14	68324675	RAD51B;RAD51B;RAD51B	RAD51B	Body;Body;Body		-0.0807945	5.40276	-1.65828	0.103266	0.998837	0.976187	0.977246	-0.00105866	29
cg06423354	6	30165652	TRIM26	TRIM26	Body		-0.296776	1.40863	-1.65592	0.103744	0.998837	0.697975	0.732364	-0.0343884	29
cg05206385	9	77193217	RORB;MIR6130	RORB;MIR6130	Body;Body		0.158938	0.704685	1.6559	0.103749	0.998837	0.62851	0.605401	0.0231084	29
cg10370025	17	926264	ABR;ABR;ABR	ABR	Body;Body;Body	Island	0.10097	4.77073	1.65529	0.103873	0.998837	0.964963	0.963361	0.00160112	29
cg01889899	15	101922827	PCSK6;PCSK6;PCSK6;PCSK6;PCSK6;PCSK6;PCSK6	PCSK6	Body;Body;Body;Body;Body;Body;Body		-0.0775538	2.51694	-1.65504	0.103924	0.998837	0.844765	0.853693	-0.00892792	29
cg13681992	10	123823129	TACC2;TACC2;TACC2;TACC2	TACC2	Body;Body;Body;Body		0.22509	4.85563	1.65318	0.104303	0.998837	0.966297	0.959906	0.00639114	29
cg19170021	17	79077169	BAIAP2;BAIAP2;BAIAP2;BAIAP2	BAIAP2	Body;Body;Body;Body	N_Shore	0.0808643	1.96413	1.65261	0.104419	0.998837	0.796462	0.790864	0.00559833	29
cg17993394	19	1055063	ABCA7	ABCA7	Body	S_Shelf	-0.111234	4.31452	-1.65255	0.104432	0.998837	0.94948	0.953274	-0.00379398	29
cg23625388	14	93076432	RIN3	RIN3	Body		-0.170608	-1.46433	-1.65241	0.104461	0.998837	0.26898	0.287044	-0.0180638	29
cg12518799	17	74188153	RNF157	RNF157	Body		-0.123428	-4.48887	-1.6517	0.104606	0.998837	0.0419394	0.0447874	-0.00284797	29
cg14019158	19	45754992	MARK4	MARK4	Body	Island	0.038476	-4.59879	1.65124	0.1047	0.998837	0.0401393	0.0392866	0.000852622	29
cg11095714	22	33395137	SYN3;SYN3;SYN3	SYN3	Body;Body;Body		-0.0935003	4.03046	-1.65069	0.104813	0.998837	0.940086	0.943317	-0.00323079	29
cg24340970	10	124030898	BTBD16;BTBD16	BTBD16	1stExon;5'UTR		-0.111334	2.27848	-1.65031	0.10489	0.998837	0.821914	0.833027	-0.0111126	29
cg03798162	6	30169344	TRIM26	TRIM26	5'UTR		0.100668	2.83327	1.65012	0.104929	0.998837	0.87784	0.873086	0.0047539	29
cg11389257	19	342177	MIER2	MIER2	Body	N_Shore	-0.0973197	3.05993	-1.64979	0.104998	0.998837	0.888895	0.894645	-0.00575082	29
cg21215256	22	33455415	SYN3	SYN3	TSS1500	S_Shore	0.140073	4.35473	1.64971	0.105015	0.998837	0.953805	0.949347	0.00445845	29
cg25395158	3	141105014	ZBTB38	ZBTB38	5'UTR		-0.177066	3.66074	-1.64954	0.10505	0.998837	0.921733	0.9268	-0.00506733	29
cg02889469	2	208771711	PLEKHM3	PLEKHM3	Body		-0.0651663	3.94491	-1.6477	0.105428	0.998837	0.93743	0.939801	-0.00237047	29
cg04129946	2	201753996	PPIL3;NIF3L1;PPIL3;PPIL3;NIF3L1;PPIL3;NIF3L1	PPIL3;NIF3L1	TSS200;TSS200;1stExon;TSS200;TSS200;5'UTR;TSS200		0.065722	-4.62097	1.6476	0.105449	0.998837	0.0398335	0.0387055	0.00112801	29
cg07007717	1	197885607	LHX9;LHX9	LHX9	TSS1500;Body	N_Shore	0.125444	-3.85168	1.64715	0.105542	0.998837	0.0693142	0.0628747	0.00643943	29
cg10920419	17	78631438	RPTOR;RPTOR	RPTOR	Body;Body		0.122543	4.91015	1.64714	0.105542	0.998837	0.968644	0.965237	0.00340737	29
cg22050715	1	197125926	ZBTB41	ZBTB41	3'UTR		0.07732	4.01284	1.64685	0.105604	0.998837	0.942464	0.940067	0.00239659	29
cg00553149	7	99775558	STAG3;STAG3;GPC2	STAG3;GPC2	1stExon;5'UTR;TSS1500	Island	0.174416	-1.91753	1.64654	0.105666	0.998837	0.222592	0.205651	0.0169415	29
cg26472673	17	26384317	NLK	NLK	Body		0.0722108	-1.20089	1.64642	0.105692	0.998837	0.311857	0.309524	0.00233371	29
cg17913676	19	633655	POLRMT	POLRMT	TSS200	Island	0.0430056	-5.81514	1.64597	0.105785	0.998837	0.0177613	0.0172249	0.000536375	29
cg00233198	13	24844684	SPATA13;SPATA13;SPATA13;SPATA13;SPATA13;SPATA13	SPATA13	TSS200;TSS200;TSS200;Body;Body;Body		0.106523	-3.75086	1.64565	0.105852	0.998837	0.0719774	0.0685484	0.00342902	29
cg20552903	6	33289678	DAXX;DAXX;DAXX;DAXX	DAXX	Body;Body;Body;Body	N_Shore	0.044038	-0.74706	1.6453	0.105924	0.998837	0.375835	0.371541	0.00429344	29
cg25114781	14	92996919	RIN3	RIN3	Body		-0.137971	4.05926	-1.64273	0.106456	0.998837	0.93998	0.943558	-0.00357839	29
cg22508626	6	30879905	GTF2H4	GTF2H4	Body	N_Shore	0.0820661	4.5775	1.6424	0.106526	0.998837	0.960725	0.958177	0.0025486	29
cg14471784	9	77245075	RORB	RORB	Body		0.105749	4.49136	1.64226	0.106554	0.998837	0.958004	0.955478	0.00252604	29
cg21179831	6	31508137	BAT1;BAT1	DDX39B /// SLC7A9	Body;Body	N_Shore	0.236269	-2.70116	1.64112	0.106792	0.998837	0.14822	0.13416	0.0140599	29
cg11918751	1	197235851	CRB1;CRB1;CRB1;CRB1;CRB1;CRB1	CRB1	TSS1500;TSS1500;TSS1500;TSS1500;TSS1500;5'UTR		-0.103519	5.02661	-1.64085	0.106849	0.998837	0.968857	0.970486	-0.00162908	29
cg02371052	6	29945086	HCG9	HCG9	Body	Island	0.127152	-2.40121	1.64083	0.106851	0.998837	0.17077	0.1585	0.0122694	29
cg21711876	19	312214	MIER2	MIER2	Body	Island	-0.107103	4.0819	-1.64058	0.106904	0.998837	0.941873	0.944353	-0.00247971	29
cg15211333	7	104939725	SRPK2;SRPK2	SRPK2	TSS1500;Body	N_Shelf	0.14678	3.89592	1.64005	0.107015	0.998837	0.936468	0.932	0.00446835	29
cg23687320	15	58830872	LIPC	LIPC	Body		0.123369	4.54623	1.63983	0.10706	0.998837	0.958984	0.95636	0.00262389	29
cg15150615	19	45681664	BLOC1S3;TRAPPC6A	BLOC1S3;TRAPPC6A	TSS1500;TSS200	Island	-0.0543398	-5.47754	-1.63893	0.107248	0.998837	0.0216149	0.0224672	-0.000852291	29
cg05242371	19	46286475	DMPK;DMPK;DMPK;DMWD	DMPK;DMWD	TSS1500;TSS1500;TSS1500;3'UTR	N_Shelf	-0.0991713	3.4717	-1.63818	0.107405	0.998837	0.913133	0.919539	-0.00640512	29
cg14688272	17	80673958	FN3KRP	FN3KRP	TSS1500	N_Shore	0.185633	0.998982	1.63783	0.107479	0.998837	0.675439	0.649422	0.026017	29
cg16859968	19	5844561	FUT3;FUT3;FUT3;FUT3	FUT3	Body;Body;Body;Body	S_Shore	-0.0785172	5.62229	-1.63679	0.107697	0.998837	0.979473	0.9804	-0.000927013	29
cg20626336	1	196946571	CFHR5	CFHR5	TSS200		0.212392	2.66781	1.63606	0.107849	0.998837	0.863184	0.848628	0.014556	29
cg07494820	7	100331598	ZAN;ZAN;ZAN;ZAN;ZAN	ZAN	5'UTR;5'UTR;Body;Body;Body		0.225398	-1.23327	1.6359	0.107884	0.998837	0.31533	0.296791	0.0185397	29
cg21681868	15	58727148	LOC101928694;LIPC	LIPC	Body;Body		0.0756338	2.88705	1.63582	0.1079	0.998837	0.883376	0.877141	0.0062356	29
cg14971718	6	30175327	TRIM26	TRIM26	5'UTR		-0.171447	3.14844	-1.63489	0.108095	0.998837	0.888458	0.902463	-0.0140054	29
cg01776199	7	104892331	SRPK2;SRPK2	SRPK2	Body;Body		0.094076	2.21797	1.63466	0.108144	0.998837	0.826413	0.817407	0.00900589	29
cg05591513	7	104944175	SRPK2	SRPK2	Body	S_Shelf	0.0650408	4.73027	1.63413	0.108256	0.998837	0.964369	0.962594	0.00177514	29
cg08039322	17	79604097	NPLOC4;NPLOC4	NPLOC4	1stExon;5'UTR	S_Shore	-0.0467312	-5.14118	-1.63411	0.10826	0.998837	0.0272186	0.0280411	-0.000822464	29
cg19001794	17	1958162	HIC1;HIC1	HIC1	TSS1500;TSS1500	Island	0.0841192	-6.68137	1.63259	0.108581	0.998837	0.0100224	0.0094817	0.000540721	29
cg21856086	6	33377471	PHF1;KIFC1;PHF1;PHF1	PHF1;KIFC1	TSS1500;3'UTR;TSS1500;TSS1500	N_Shore	-0.0896864	-3.94394	-1.63238	0.108624	0.998837	0.0601618	0.0633468	-0.00318501	29
cg20559819	7	104909695	SRPK2;SRPK2;SRPK2	SRPK2	TSS200;5'UTR;Body		0.265368	-4.86187	1.63222	0.108658	0.998837	0.0380886	0.0335763	0.00451232	29
cg06170341	10	123302612	FGFR2;FGFR2;FGFR2;FGFR2;FGFR2;FGFR2;FGFR2;FGFR2;FGFR2;FGFR2;FGFR2	FGFR2	Body;Body;Body;Body;Body;Body;Body;Body;Body;Body;Body		-0.108897	3.61657	-1.63198	0.108709	0.998837	0.920248	0.926279	-0.00603166	29
cg23523873	14	68882431	RAD51B;RAD51B;RAD51B	RAD51B	Body;Body;Body		0.0769459	4.55477	1.63119	0.108876	0.998837	0.959807	0.957911	0.00189605	29
cg21499491	4	87988101	AFF1;AFF1	AFF1	Body;Body		0.0914226	5.27777	1.63101	0.108914	0.998837	0.975386	0.973744	0.00164146	29
cg23045258	2	228029046	COL4A3;COL4A4;COL4A3;COL4A4;COL4A3;COL4A3	COL4A3;COL4A4	TSS1500;5'UTR;TSS1500;1stExon;TSS1500;TSS1500	Island	0.0502798	-4.64767	1.63074	0.108972	0.998837	0.0391902	0.0377946	0.00139561	29
cg00292662	22	38071168	LGALS1	LGALS1	TSS1500	N_Shore	-0.0824097	-4.48017	-1.63019	0.109089	0.998837	0.0421654	0.0443371	-0.00217163	29
cg13218813	14	68466925	RAD51B;RAD51B;RAD51B	RAD51B	Body;Body;Body		-0.0662318	4.97234	-1.62992	0.109145	0.998837	0.968238	0.969691	-0.00145323	29
cg06080267	1	25943116	MAN1C1	MAN1C1	TSS1500	Island	0.0506082	-5.37968	1.62967	0.109198	0.998837	0.0239995	0.023066	0.000933431	29
cg16657928	6	42951914	PPP2R5D;PPP2R5D;PPP2R5D	PPP2R5D	TSS1500;TSS1500;TSS1500		0.122498	-5.77364	1.62917	0.109305	0.998837	0.0190239	0.0175936	0.00143035	29
cg14592690	6	31884432	C2;C2	C2	5'UTR;Body		0.0692709	2.29555	1.62865	0.109414	0.998837	0.830536	0.826407	0.0041291	29
cg04125710	16	57006140	CETP	CETP	Body		0.0635086	3.24814	1.62847	0.109453	0.998837	0.905359	0.903223	0.00213676	29
cg21756765	22	33402998	SYN3;SYN3;SYN3	SYN3	5'UTR;TSS200;TSS200		-0.0655502	5.2426	-1.62752	0.109655	0.998837	0.973563	0.974663	-0.00109956	29
cg14698019	14	93141826	RIN3	RIN3	Body		0.0976096	4.61681	1.62748	0.109663	0.998837	0.961672	0.958963	0.0027098	29
cg15116918	17	78669552	RPTOR;RPTOR	RPTOR	Body;Body		0.0804586	4.98134	1.6273	0.109702	0.998837	0.969735	0.968385	0.00134989	29
cg24086410	20	44467084	SNX21;SNX21;SNX21;SNX21	SNX21	Body;Body;Body;Body	N_Shelf	-0.115373	5.09286	-1.62572	0.110039	0.998837	0.969804	0.972157	-0.0023539	29
cg11448996	13	24734875	SPATA13;SPATA13;SPATA13;SPATA13	SPATA13	5'UTR;1stExon;5'UTR;1stExon	Island	0.0643587	-6.01423	1.62436	0.110329	0.998837	0.0156618	0.0149817	0.000680145	29
cg07113947	1	207494596	CD55;CD55	CD55	TSS1500;TSS1500	Island	0.0450015	-5.01257	1.62361	0.110489	0.998837	0.0305934	0.0296838	0.00090956	29
cg04001668	16	57654347	GPR56;GPR56	ADGRG1	5'UTR;5'UTR		0.105175	4.58084	1.62331	0.110553	0.998837	0.960716	0.957678	0.00303835	29
cg20353227	15	67430416	SMAD3;SMAD3;SMAD3	SMAD3	Body;1stExon;5'UTR		-0.0761997	4.18675	-1.62253	0.110722	0.998837	0.946324	0.948744	-0.00241993	29
cg13458659	9	129855646	RALGPS1;ANGPTL2	RALGPS1;ANGPTL2	Body;Body		0.124663	5.28943	1.62239	0.11075	0.998837	0.975497	0.973618	0.00187926	29
cg10289051	19	7741937	MCEMP1	MCEMP1	TSS200	N_Shelf	-0.0689052	-2.79945	-1.62228	0.110774	0.998837	0.123657	0.128995	-0.00533851	29
cg08905753	6	32783347	HLA-DOB	HLA-DOB	Body		0.132546	3.68776	1.62191	0.110855	0.998837	0.929694	0.921815	0.00787945	29
cg24859206	6	33710014	IP6K3;IP6K3	IP6K3	5'UTR;5'UTR		0.133942	1.79076	1.62173	0.110894	0.998837	0.780439	0.765342	0.0150964	29
cg11228624	6	31748762	VARS	VARS1	Body		-0.0608116	0.949304	-1.62151	0.110939	0.998837	0.652859	0.663787	-0.010928	29
cg00678890	20	44660599	SLC12A5;SLC12A5	SLC12A5	Body;Body	Island	0.155628	-3.54806	1.62087	0.111077	0.998837	0.0864203	0.0779839	0.00843631	29
cg10453419	15	101991560	PCSK6;PCSK6;PCSK6;PCSK6;PCSK6;PCSK6;PCSK6;PCSK6	PCSK6	Body;Body;Body;Body;Body;Body;Body;Body		0.278769	-3.67798	1.62034	0.111193	0.998837	0.0946982	0.0722241	0.0224741	29
cg11394378	16	9030818	USP7;USP7;USP7	USP7	TSS1500;TSS1500;Body		0.0889057	4.06094	1.61913	0.111454	0.998837	0.944631	0.941121	0.0035106	29
cg15557798	9	73609670	TRPM3	TRPM3	Body		-0.0880864	0.292683	-1.61878	0.111529	0.998837	0.543471	0.556922	-0.0134502	29
cg21553389	6	33385399	CUTA;CUTA;CUTA;CUTA;CUTA	CUTA	Body;Body;Body;1stExon;Body	N_Shore	-0.0967633	-6.38027	-1.61839	0.111611	0.998837	0.0116812	0.0123624	-0.000681238	29
cg17805031	19	48638022	LIG1;LIG1;LIG1;LIG1	LIG1	Body;Body;Body;Body	N_Shelf	-0.0986073	5.54011	-1.61705	0.111902	0.998837	0.977888	0.979393	-0.00150438	29
cg17835294	14	69047604	RAD51B	RAD51B	Body		-0.103146	4.04792	-1.61411	0.11254	0.998837	0.940113	0.943925	-0.00381114	29
cg27546981	7	100853685	PLOD3	PLOD3	Body		-0.0361523	4.79354	-1.61394	0.112576	0.998837	0.96474	0.965559	-0.00081916	29
cg09439604	17	78940029	RPTOR;RPTOR	RPTOR	3'UTR;3'UTR	Island	-0.0922954	4.70444	-1.61392	0.11258	0.998837	0.96125	0.96363	-0.00237988	29
cg19267551	6	32064161	TNXB	TNXB	Body	Island	0.222022	-0.382823	1.61366	0.112636	0.998837	0.453028	0.421045	0.0319832	29
cg12473697	1	2205770	SKI	SKI	Body		0.0811102	4.27405	1.61224	0.112947	0.998837	0.951686	0.949133	0.00255316	29
cg15641079	19	45754387	MARK4;MARK4	MARK4	TSS200;TSS200	N_Shore	0.0664804	-5.4666	1.61196	0.113007	0.998837	0.0227334	0.021915	0.000818315	29
cg17283268	19	633490	POLRMT	POLRMT	1stExon	Island	-0.0485592	-6.50319	-1.61194	0.113013	0.998837	0.010784	0.0111037	-0.000319698	29
cg16749344	22	32973486	SYN3;SYN3;SYN3	SYN3	Body;Body;Body		-0.136768	4.93287	-1.61139	0.113133	0.998837	0.964316	0.969401	-0.005085	29
cg08987892	12	56109767	BLOC1S1	BLOC1S1	TSS200	N_Shore	0.0883075	-5.83309	1.61123	0.113168	0.998837	0.0181068	0.0167562	0.00135062	29
cg25790586	6	30164846	TRIM26	TRIM26	Body		-0.125925	4.75972	-1.61093	0.113232	0.998837	0.962528	0.964719	-0.00219071	29
cg24697648	6	32188317	NOTCH4	NOTCH4	Body		-0.0689948	1.45428	-1.61017	0.113399	0.998837	0.723765	0.737253	-0.0134876	29
cg19840565	16	57092574	NLRC5	NLRC5	Body		-0.0829514	2.05394	-1.60985	0.113469	0.998837	0.799894	0.809424	-0.00952993	29
cg24437429	17	1012418	ABR;ABR;ABR	ABR	Body;TSS200;Body	Island	-0.0690731	-6.12902	-1.60911	0.11363	0.998837	0.0138351	0.0145071	-0.000671928	29
cg15776355	12	7245890	C1R	C1R	TSS1500		0.11986	-1.0258	1.60806	0.113861	0.998837	0.341745	0.322321	0.0194246	29
cg22888023	17	78820004	RPTOR;RPTOR	RPTOR	Body;Body	S_Shore	-0.114113	4.57539	-1.60803	0.113866	0.998837	0.957832	0.960057	-0.00222408	29
cg25904659	17	916272	ABR;ABR;ABR	ABR	Body;Body;Body	S_Shore	-0.0415521	4.90703	-1.60765	0.11395	0.998837	0.967267	0.968091	-0.000823615	29
cg17255833	16	75292519	BCAR1;BCAR1;BCAR1;BCAR1;BCAR1	BCAR1	5'UTR;Body;Body;Body;Body		-0.10339	3.03948	-1.6063	0.114248	0.998837	0.886781	0.893156	-0.00637445	29
cg14160850	14	68561057	RAD51B;RAD51B;RAD51B	RAD51B	Body;Body;Body		-0.12626	1.03272	-1.6062	0.114269	0.998837	0.661694	0.675003	-0.0133086	29
cg25727093	20	44463168	SNX21;SNX21;SNX21;SNX21	SNX21	Body;Body;Body;Body	Island	0.10581	-0.355096	1.60572	0.114375	0.998837	0.44763	0.431415	0.0162148	29
cg13089661	2	169714050	NOSTRIN;NOSTRIN;NOSTRIN;NOSTRIN	NOSTRIN	Body;Body;Body;Body		0.0697815	4.67492	1.60571	0.114378	0.998837	0.963022	0.961025	0.00199617	29
cg11554617	1	196436701	KCNT2;KCNT2;KCNT2	KCNT2	Body;Body;Body		0.107208	2.32572	1.60548	0.114427	0.998837	0.835982	0.826881	0.00910123	29
cg11383376	14	69050558	RAD51B	RAD51B	Body		0.0690639	1.86365	1.60544	0.114436	0.998837	0.78283	0.780474	0.00235589	29
cg03974204	10	124252811	HTRA1	HTRA1	Body		0.180993	2.67754	1.60515	0.1145	0.998837	0.865734	0.855063	0.0106704	29
cg14097199	19	1905164	SCAMP4;ADAT3	SCAMP4;ADAT3	TSS1500;TSS1500	Island	0.0636913	-6.3907	1.60426	0.114698	0.998837	0.0120807	0.0116038	0.000476927	29
cg14958978	2	180428696	ZNF385B;ZNF385B;ZNF385B	ZNF385B	TSS1500;Body;Body		0.0845271	4.13213	1.60339	0.11489	0.998837	0.946623	0.944219	0.00240433	29
cg25343661	6	43743181	VEGFA;VEGFA;VEGFA;VEGFA;VEGFA;VEGFA;VEGFA;VEGFA;VEGFA;VEGFA;VEGFA;VEGFA;VEGFA;VEGFA;VEGFA;VEGFA	VEGFA	Body;Body;Body;Body;Body;Body;Body;Body;Body;Body;Body;Body;Body;Body;Body;Body	S_Shelf	0.155185	0.342191	1.60277	0.115025	0.998837	0.5675	0.548459	0.0190403	29
cg23386623	1	184724190	EDEM3	EDEM3	TSS200	Island	0.0466207	-5.50689	1.60253	0.115081	0.998837	0.0218646	0.0213041	0.000560471	29
cg19780571	10	101828642	CPN1	CPN1	Body	S_Shelf	-0.122552	3.94051	-1.60156	0.115294	0.998837	0.934312	0.940652	-0.00633915	29
cg23135886	15	74528340	CCDC33	CCDC33	TSS1500		-0.11886	-4.58209	-1.59818	0.116046	0.998837	0.0391995	0.0430409	-0.00384135	29
cg03573795	13	24844204	SPATA13;SPATA13;SPATA13;SPATA13;SPATA13;SPATA13	SPATA13	TSS1500;TSS1500;TSS1500;Body;Body;Body		-0.0751967	-1.35486	-1.59743	0.116212	0.998837	0.278946	0.295677	-0.0167305	29
cg00770784	16	75468297	CFDP1	CFDP1	TSS1500	S_Shore	-0.415935	-1.85948	-1.59738	0.116225	0.998837	0.220876	0.258994	-0.038118	29
cg22079082	19	49990483	RPL13AP5;RPL13A	RPL13AP5;RPL13A	TSS1500;TSS1500	Island	0.0610239	-4.49514	1.59731	0.11624	0.998837	0.0433667	0.0419808	0.00138588	29
cg25016907	6	31926805	RDBP;SKIV2L;SKIV2L;RDBP	NELFE;SKIC2	1stExon;1stExon;5'UTR;5'UTR	Island	0.0580701	-5.45839	1.5965	0.11642	0.998837	0.0226844	0.0220557	0.000628739	29
cg14635406	10	123829210	TACC2;TACC2;TACC2;TACC2	TACC2	Body;Body;Body;Body		-0.195961	3.51721	-1.59624	0.11648	0.998837	0.910148	0.920043	-0.00989506	29
cg07815367	19	50154377	SCAF1	SCAF1	Body	N_Shore	0.0384019	4.33496	1.59614	0.1165	0.998837	0.953369	0.952043	0.00132545	29
cg14034170	2	201754488	NIF3L1;PPIL3;PPIL3;PPIL3;NIF3L1;NIF3L1	NIF3L1;PPIL3	5'UTR;TSS1500;TSS1500;TSS1500;5'UTR;5'UTR		0.270027	-5.91099	1.59562	0.116618	0.998837	0.0184854	0.0168393	0.00164619	29
cg25168074	14	60254208	RTN1	RTN1	Body		-0.155702	2.70686	-1.59557	0.116628	0.998837	0.856481	0.868593	-0.0121123	29
cg23201271	5	87916457	LINC00461	MIR9-2HG	Body		0.125041	1.22925	1.59536	0.116675	0.998837	0.703914	0.69225	0.0116641	29
cg13926279	5	157002175	ADAM19	ADAM19	Body	Island	0.105633	-4.5903	1.59534	0.11668	0.998837	0.0416771	0.0394186	0.0022585	29
cg04306248	7	100856429	PLOD3	PLOD3	Body	N_Shelf	-0.0918918	5.54739	-1.59498	0.116761	0.998837	0.978098	0.979537	-0.00143911	29
cg15136687	1	198223622	NEK7	NEK7	Body		-0.0862	4.19703	-1.59453	0.11686	0.998837	0.94664	0.948861	-0.00222125	29
cg24407596	7	98718683	SMURF1;SMURF1	SMURF1	Body;Body		0.139177	-1.10481	1.59375	0.117035	0.998837	0.333582	0.314607	0.0189751	29
cg05428436	3	100120793	LNP1;LNP1;TOMM70A	LNP1;TOMM70	5'UTR;1stExon;TSS1500	Island	-0.0956374	-5.96947	-1.5937	0.117048	0.998837	0.0154416	0.016404	-0.000962352	29
cg03297465	17	79071902	BAIAP2;BAIAP2;BAIAP2;BAIAP2	BAIAP2	Body;Body;Body;Body		0.0785356	2.18381	1.5935	0.117092	0.998837	0.821657	0.813811	0.00784582	29
cg02768912	1	2216264	SKI	SKI	Body	S_Shelf	-0.100707	4.86987	-1.59311	0.117179	0.998837	0.965541	0.967334	-0.00179302	29
cg08032228	1	2209957	SKI	SKI	Body	N_Shelf	0.0952079	3.58975	1.59275	0.117262	0.998837	0.924447	0.920173	0.00427408	29
cg16712103	1	193150499	B3GALT2;CDC73	B3GALT2;CDC73	Body;Body		0.120322	4.61245	1.59265	0.117284	0.998837	0.961349	0.958341	0.00300753	29
cg00866814	19	49017364	LMTK3	LMTK3	TSS1500	S_Shore	0.087629	-3.86568	1.59248	0.117321	0.998837	0.0665703	0.0634202	0.00315009	29
cg12497319	19	6737669	GPR108;GPR108	GPR108	TSS1500;TSS200	Island	0.0662115	-3.72797	1.5923	0.117361	0.998837	0.071413	0.0699179	0.00149504	29
cg23505520	13	24855017	SPATA13;SPATA13;SPATA13;SPATA13;SPATA13;SPATA13	SPATA13	Body;Body;Body;Body;Body;Body		0.0968214	-0.678425	1.59209	0.11741	0.998837	0.392358	0.388127	0.00423099	29
cg12498887	22	33196328	SYN3;TIMP3;SYN3;SYN3	SYN3;TIMP3	Body;TSS1500;Body;Body	N_Shore	0.0986524	2.92005	1.59203	0.117422	0.998837	0.881949	0.879289	0.00265973	29
cg05887508	19	46047249	OPA3	OPA3	Body		0.142511	-3.77375	1.59103	0.117649	0.998837	0.0759229	0.0743273	0.00159563	29
cg02553302	6	32019840	TNXB	TNXB	Body		0.0555027	2.94579	1.59071	0.11772	0.998837	0.887099	0.882239	0.00485969	29
cg06636541	17	79374515	BAHCC1	BAHCC1	Body	Island	0.162338	-0.63916	1.59011	0.117856	0.998837	0.40965	0.377268	0.0323814	29
cg09439002	15	31362182	TRPM1	TRPM1	Body		0.0936564	4.30606	1.58987	0.117909	0.998837	0.952906	0.949564	0.00334266	29
cg06606725	7	100210269	MOSPD3;MOSPD3;MOSPD3;MOSPD3;MOSPD3;MOSPD3	MOSPD3	5'UTR;5'UTR;5'UTR;5'UTR;1stExon;1stExon	Island	0.121207	-5.59349	1.58933	0.118031	0.998837	0.0214903	0.0199656	0.00152472	29
cg06180896	17	79086564	BAIAP2;BAIAP2;BAIAP2	BAIAP2	3'UTR;Body;Body	S_Shore	-0.0867555	5.90905	-1.58921	0.118059	0.998837	0.982901	0.983907	-0.00100553	29
cg19286773	17	79565739	NPLOC4	NPLOC4	Body		-0.0700638	2.02679	-1.58914	0.118074	0.998837	0.80138	0.800365	0.00101478	29
cg01079962	15	68131965	LOC101929076		TSS1500	N_Shore	-0.373339	-7.22785	-1.58884	0.118142	0.998837	0.00704492	0.00852209	-0.00147717	29
cg23639038	10	124170735	PLEKHA1;PLEKHA1;PLEKHA1	PLEKHA1	Body;Body;Body		0.0888569	4.33659	1.58883	0.118144	0.998837	0.953237	0.951402	0.00183499	29
cg16963632	1	197744710	DENND1B;DENND1B;DENND1B;DENND1B;DENND1B	DENND1B	TSS200;TSS200;TSS200;TSS200;TSS200	Island	0.046909	-5.29951	1.58865	0.118186	0.998837	0.0251623	0.0244959	0.000666429	29
cg06220820	14	68991156	RAD51B	RAD51B	Body		-0.137055	5.40793	-1.5882	0.118286	0.998837	0.975402	0.977348	-0.00194571	29
cg06559287	1	198237383	NEK7	NEK7	Body		0.0944348	5.13866	1.58747	0.118451	0.998837	0.972944	0.971252	0.0016915	29
cg20939274	5	156930873	ADAM19	ADAM19	Body		-0.0761596	5.12502	-1.58732	0.118486	0.998837	0.971218	0.972613	-0.00139467	29
cg08746290	7	104829801	SRPK2;SRPK2	SRPK2	Body;Body		-0.0898985	3.52142	-1.58617	0.118747	0.998837	0.91713	0.920928	-0.00379796	29
cg21341569	17	78774609	RPTOR;RPTOR	RPTOR	Body;Body	N_Shore	0.111313	4.24989	1.58609	0.118765	0.998837	0.950741	0.947782	0.00295843	29
cg11800013	3	100119718	LNP1;TOMM70A	LNP1;TOMM70	TSS1500;1stExon	Island	0.0366901	-5.50656	1.58584	0.118823	0.998837	0.0218504	0.021261	0.000589415	29
cg15696991	17	78826039	RPTOR;RPTOR	RPTOR	Body;Body		-0.133593	4.36192	-1.58551	0.118896	0.998837	0.949689	0.955349	-0.00566031	29
cg07544748	14	60337154	RTN1	RTN1	1stExon	Island	0.056639	-5.22988	1.5855	0.118899	0.998837	0.0264268	0.0257033	0.000723455	29
cg08152567	4	110610428	CASP6;CASP6	CASP6	3'UTR;3'UTR		0.0800176	4.85841	1.58431	0.119169	0.998837	0.967398	0.965366	0.00203198	29
cg04302946	6	33386168	CUTA;CUTA;CUTA;CUTA;CUTA	CUTA	TSS200;TSS200;TSS200;TSS200;TSS200	Island	0.0478082	-6.47686	1.58333	0.119393	0.998837	0.0113271	0.0109524	0.000374638	29
cg15754535	1	197886407	LHX9;LHX9	LHX9	TSS200;Body	S_Shore	0.115385	-5.21221	1.58219	0.119653	0.998837	0.0283374	0.0254095	0.00292788	29
cg09887927	17	74178431	RNF157	RNF157	Body		0.0672813	-6.29529	1.5815	0.119812	0.998837	0.0129452	0.0123465	0.000598628	29
cg17780682	17	913998	ABR;ABR;ABR	ABR	Body;Body;Body	N_Shore	0.0938351	4.02746	1.58001	0.120151	0.998837	0.942857	0.93996	0.00289723	29
cg03374559	17	79604375	NPLOC4	NPLOC4	TSS1500	S_Shore	0.088326	-4.5058	1.57976	0.12021	0.998837	0.0446802	0.0411025	0.00357776	29
cg00611751	3	100119298	LNP1;TOMM70A	LNP1;TOMM70	TSS1500;Body	N_Shore	-0.0887562	-5.58562	-1.57923	0.12033	0.998837	0.0199162	0.0214067	-0.00149048	29
cg22839108	17	79507680	C17orf70;C17orf70	FAAP100	3'UTR;3'UTR	S_Shelf	0.107831	3.99662	1.57914	0.120351	0.998837	0.942478	0.937748	0.00473007	29
cg03946186	1	198127992	NEK7	NEK7	5'UTR	N_Shore	-0.0844624	-5.69483	-1.5788	0.120431	0.998837	0.0186269	0.0196779	-0.00105093	29
cg19309009	19	45753569	MARK4	MARK4	TSS1500	N_Shore	-0.117512	4.84383	-1.57807	0.120598	0.998837	0.963869	0.967208	-0.00333964	29
cg17165890	13	24843347	SPATA13;SPATA13;SPATA13;SPATA13;SPATA13;SPATA13	SPATA13	TSS1500;TSS1500;TSS1500;Body;Body;Body		0.488801	4.28514	1.57754	0.120719	0.998837	0.955442	0.923921	0.0315209	29
cg25887355	22	33102394	SYN3;SYN3;SYN3	SYN3	Body;Body;Body		-0.132966	1.99551	-1.57637	0.120989	0.998837	0.789499	0.804039	-0.0145399	29
cg22762615	10	123358210	FGFR2;FGFR2;FGFR2;FGFR2;FGFR2	FGFR2	TSS1500;TSS1500;TSS1500;TSS1500;TSS1500	Island	0.285733	-5.36032	1.57618	0.121032	0.998837	0.040818	0.0219726	0.0188454	29
cg07903144	6	33358872	KIFC1	KIFC1	TSS1500	N_Shore	0.0989634	-0.18194	1.57515	0.12127	0.998837	0.475532	0.462078	0.0134535	29
cg05670408	1	25944102	MAN1C1;MAN1C1	MAN1C1	1stExon;5'UTR	Island	0.114443	-5.62606	1.57437	0.121451	0.998837	0.0210903	0.0195098	0.00158048	29
cg17554309	13	24659607	SPATA13	SPATA13	Body		0.0988466	0.219854	1.57416	0.1215	0.998837	0.544009	0.531646	0.0123634	29
cg26774079	18	597075	CLUL1;CLUL1	CLUL1	5'UTR;1stExon		-0.079121	-4.31415	-1.57392	0.121554	0.998837	0.0470223	0.0498677	-0.00284537	29
cg26346104	10	124768792	IKZF5;ACADSB	IKZF5;ACADSB	TSS1500;Body	Island	0.221921	-6.31078	1.57335	0.121687	0.998837	0.0137963	0.0122917	0.00150464	29
cg13549921	17	78901130	RPTOR;RPTOR	RPTOR	Body;Body		-0.0721695	5.47327	-1.57238	0.12191	0.998837	0.977283	0.978341	-0.00105752	29
cg06699063	17	79519288	C17orf70;C17orf70;C17orf70	FAAP100	1stExon;1stExon;5'UTR	Island	0.0692629	-5.69314	1.57221	0.12195	0.998837	0.019373	0.0188788	0.000494187	29
cg12799537	12	56207909	SARNP;SARNP;SARNP	SARNP	Body;Body;Body	N_Shelf	0.0721833	5.37725	1.57163	0.122086	0.998837	0.976971	0.975737	0.00123355	29
cg16659444	19	48672407	LIG1	LIG1	5'UTR	N_Shore	0.123457	2.73253	1.57001	0.122462	0.998837	0.872031	0.860991	0.0110399	29
cg22809418	17	78831310	RPTOR;RPTOR	RPTOR	Body;Body	N_Shore	0.0915528	5.6904	1.56945	0.122592	0.998837	0.981284	0.980195	0.00108843	29
cg02412684	10	123354194	FGFR2;FGFR2;FGFR2;FGFR2;FGFR2;FGFR2;FGFR2;FGFR2;FGFR2	FGFR2	5'UTR;5'UTR;TSS1500;5'UTR;TSS1500;5'UTR;5'UTR;TSS1500;5'UTR	N_Shelf	0.18875	3.06888	1.56901	0.122695	0.998837	0.895606	0.879811	0.0157942	29
cg06358108	6	32050348	TNXB	TNXB	Body	S_Shelf	0.103418	3.00814	1.56897	0.122703	0.998837	0.889847	0.885636	0.0042106	29
cg14561836	6	33367379	KIFC1	KIFC1	Body		0.0952523	4.54913	1.5685	0.122815	0.998837	0.959539	0.95729	0.00224834	29
cg21601056	16	75495231	TMEM170A;TMEM170A;TMEM170A;TMEM170A	TMEM170A	Body;Body;Body;5'UTR	N_Shelf	0.0787713	2.92022	1.56829	0.122863	0.998837	0.885189	0.879967	0.00522138	29
cg07425568	1	2236650	SKI	SKI	Body	Island	0.115533	2.55786	1.56794	0.122943	0.998837	0.853048	0.848821	0.00422768	29
cg21742383	6	31870100	ZBTB12	ZBTB12	TSS1500	Island	-0.0350753	-5.45323	-1.56771	0.122998	0.998837	0.0221452	0.0225536	-0.00040839	29
cg20323915	17	26501574	NLK	NLK	Body		0.119961	-1.29975	1.56766	0.123011	0.998837	0.299529	0.284343	0.0151858	29
cg19184348	6	33386504	CUTA;CUTA;SYNGAP1;CUTA;CUTA;CUTA	CUTA;SYNGAP1	TSS1500;TSS1500;TSS1500;TSS1500;TSS1500;TSS1500	S_Shore	-0.0760681	-3.37463	-1.56755	0.123036	0.998837	0.0873139	0.0904073	-0.00309338	29
cg07708358	15	42224390	EHD4	EHD4	Body		-0.0884003	5.71195	-1.56634	0.123319	0.998837	0.980589	0.981446	-0.000856365	29
cg14871186	16	9029874	USP7;USP7;USP7	USP7	Body;5'UTR;Body		0.0485503	0.485068	1.56585	0.123432	0.998837	0.58707	0.579217	0.00785299	29
cg13614468	19	6393508	GTF2F1	GTF2F1	TSS1500	Island	-0.0453543	-5.02805	-1.56566	0.123477	0.998837	0.0293429	0.0303022	-0.00095935	29
cg07400294	6	32071418	TNXB	TNXB	5'UTR		0.15646	2.98878	1.56482	0.123674	0.998837	0.887626	0.881727	0.00589948	29
cg15397212	19	46080530	OPA3;OPA3	OPA3	Body;Body		0.0917396	4.60281	1.56435	0.123785	0.998837	0.960565	0.959166	0.00139877	29
cg22575599	12	56211698	ORMDL2;SARNP;SARNP;SARNP	ORMDL2;SARNP	TSS200;TSS200;TSS200;TSS200	S_Shore	-0.0794039	-4.43371	-1.56382	0.123908	0.998837	0.0436019	0.0456799	-0.00207805	29
cg16551931	3	100256575	TMEM45A	TMEM45A	5'UTR		-0.115377	2.51773	-1.56328	0.124036	0.998837	0.839761	0.852284	-0.0125227	29
cg05528745	19	6678419	C3	C3	Body		0.35408	1.98503	1.56199	0.12434	0.998837	0.784638	0.767418	0.0172202	29
cg00346256	19	6707507	C3	C3	Body	Island	-0.158418	3.98013	-1.56138	0.124483	0.998837	0.932579	0.942876	-0.0102963	29
cg05155018	19	46078660	OPA3;OPA3	OPA3	Body;Body		-0.0757785	4.46912	-1.56109	0.124552	0.998837	0.955563	0.957299	-0.00173614	29
cg13351914	6	31887569	C2;C2	C2	5'UTR;Body		0.0766494	4.5944	1.56007	0.124792	0.998837	0.96084	0.958903	0.00193629	29
cg20937981	17	78679630	RPTOR;RPTOR	RPTOR	Body;Body		-0.0962544	3.41276	-1.55914	0.125013	0.998837	0.909937	0.912841	-0.00290422	29
cg12763813	10	123278445	FGFR2;FGFR2;FGFR2;FGFR2;FGFR2;FGFR2;FGFR2;FGFR2;FGFR2	FGFR2	Body;Body;Body;Body;Body;Body;Body;Body;Body		-0.138543	4.4974	-1.55906	0.125032	0.998837	0.953697	0.958284	-0.00458745	29
cg14435025	17	80678390	FN3KRP;FN3KRP	FN3KRP	Body;Body	S_Shelf	-0.0886522	4.38172	-1.55858	0.125146	0.998837	0.952611	0.954768	-0.00215691	29
cg02673107	6	33138131	COL11A2;COL11A2;COL11A2	COL11A2	Body;Body;Body		0.0595597	-0.495433	1.5581	0.125259	0.998837	0.419512	0.410944	0.0085678	29
cg11982072	20	61051348	GATA5	GATA5	TSS1500	Island	-0.0867415	-4.26868	-1.55723	0.125464	0.998837	0.0484387	0.0514883	-0.00304962	29
cg13458087	12	56165672	SARNP;SARNP;SARNP	SARNP	Body;Body;Body		-0.0962349	3.33056	-1.55713	0.125489	0.998837	0.905067	0.91026	-0.00519243	29
cg03429645	3	100053188	NIT2	NIT2	TSS1500	N_Shore	0.122774	-1.78098	1.55688	0.125549	0.998837	0.237097	0.220274	0.0168232	29
cg07078467	17	78893612	RPTOR;RPTOR	RPTOR	Body;Body	N_Shelf	-0.0855938	3.95817	-1.55684	0.125557	0.998837	0.937704	0.940061	-0.00235734	29
cg11001844	15	58357230	ALDH1A2;ALDH1A2;ALDH1A2	ALDH1A2	5'UTR;Body;Body	N_Shore	0.233552	-3.05274	1.55584	0.125794	0.998837	0.126375	0.107179	0.0191954	29
cg26886257	20	44471806	SNX21;SNX21;SNX21;SNX21;ACOT8	SNX21;ACOT8	3'UTR;3'UTR;3'UTR;3'UTR;Body	S_Shelf	0.07764	5.31119	1.55547	0.125883	0.998837	0.975868	0.974577	0.00129121	29
cg14854355	17	26708366	SARM1	SARM1	Body	Island	0.122864	-0.448202	1.55547	0.125884	0.998837	0.433027	0.415421	0.017606	29
cg12550731	1	184355219	C1orf21	C1orf21	TSS1500	N_Shore	-0.253415	4.71792	-1.55546	0.125885	0.998837	0.954866	0.96383	-0.00896467	29
cg11761176	6	33135298	COL11A2;COL11A2;COL11A2	COL11A2	Body;Body;Body		-0.125291	3.64331	-1.55517	0.125954	0.998837	0.919135	0.924475	-0.00533974	29
cg03324438	10	124244657	HTRA1	HTRA1	Body		-0.16565	2.40057	-1.55485	0.12603	0.998837	0.825092	0.846379	-0.0212863	29
cg12694372	6	32064582	TNXB	TNXB	Body	Island	0.362776	-2.24067	1.55328	0.126406	0.998837	0.214785	0.178241	0.0365437	29
cg25281496	15	67390982	SMAD3	SMAD3	Body		0.0964314	-6.08385	1.55318	0.126428	0.998837	0.0151676	0.0143044	0.00086322	29
cg00618291	1	2234291	SKI	SKI	Body	N_Shore	-0.197525	3.50849	-1.55317	0.126431	0.998837	0.909081	0.914218	-0.00513714	29
cg23903470	6	30876145	GTF2H4;GTF2H4	GTF2H4	1stExon;5'UTR	S_Shore	0.0613552	-5.15607	1.55287	0.126502	0.998837	0.027986	0.0269101	0.0010759	29
cg08323832	16	9057783	USP7	USP7	TSS1500	Island	0.0425865	-5.18076	1.55276	0.12653	0.998837	0.0272031	0.026567	0.000636064	29
cg25513531	10	69644407	SIRT1;SIRT1	SIRT1	TSS1500;TSS200	Island	-0.107459	-3.54856	-1.55047	0.127078	0.998837	0.0785317	0.0821146	-0.00358286	29
cg13943355	15	67470870	SMAD3;SMAD3;SMAD3;SMAD3	SMAD3	Body;Body;Body;Body		0.0995722	3.70455	1.55036	0.127103	0.998837	0.929403	0.926059	0.00334414	29
cg00865518	6	33374183	KIFC1	KIFC1	Body	N_Shelf	-0.0720996	5.78769	-1.54968	0.127266	0.998837	0.981772	0.982322	-0.000550037	29
cg05454789	19	50145294	SCAF1	SCAF1	TSS200	Island	-0.051186	-6.20913	-1.54935	0.127347	0.998837	0.0130707	0.0137181	-0.000647446	29
cg03781123	6	30168380	TRIM26	TRIM26	5'UTR		-0.0879248	4.63178	-1.54928	0.127363	0.998837	0.959964	0.961495	-0.00153095	29
cg03521620	15	102018272	PCSK6;PCSK6;PCSK6;PCSK6;PCSK6;PCSK6;PCSK6	PCSK6	Body;Body;Body;Body;Body;Body;Body		0.0643439	3.75748	1.54869	0.127504	0.998837	0.931656	0.929405	0.00225142	29
cg16850419	17	74237210	RNF157	RNF157	TSS1500	Island	-0.145309	-5.52202	-1.54693	0.127928	0.998837	0.0219939	0.0229432	-0.000949303	29
cg19254532	19	6712593	C3	C3	Body	S_Shore	0.0462848	4.63239	1.54687	0.127942	0.998837	0.961694	0.960571	0.00112345	29
cg16157016	22	38470264	PICK1;PICK1;PICK1	PICK1	Body;Body;Body	Island	-0.0622474	5.37592	-1.54669	0.127987	0.998837	0.976088	0.97653	-0.000442641	29
cg18321529	6	32056801	TNXB	TNXB	Body	S_Shore	0.066481	4.97429	1.54653	0.128024	0.998837	0.969696	0.968236	0.00145955	29
cg16316042	12	7188426	C1R	C1R	Body		-0.0670352	2.67724	-1.54595	0.128165	0.998837	0.860027	0.867898	-0.00787064	29
cg15529628	10	69665215	SIRT1;SIRT1	SIRT1	Body;Body		-0.0539317	5.36072	-1.54543	0.12829	0.998837	0.975666	0.976595	-0.0009295	29
cg03525380	7	100018288	ZCWPW1;ZCWPW1;ZCWPW1;ZCWPW1	ZCWPW1	ExonBnd;ExonBnd;5'UTR;5'UTR		-0.082077	5.485	-1.54539	0.128299	0.998837	0.977224	0.978593	-0.0013694	29
cg17140224	9	107628303	ABCA1	ABCA1	Body		-0.140752	3.39504	-1.5443	0.128564	0.998837	0.905517	0.914334	-0.00881663	29
cg21995174	12	56212070	SARNP;SARNP;SARNP;ORMDL2	SARNP;ORMDL2	TSS1500;TSS1500;TSS1500;5'UTR	S_Shore	0.119276	-2.62999	1.54359	0.128737	0.998837	0.149085	0.134312	0.0147729	29
cg06358794	17	78897102	RPTOR;RPTOR	RPTOR	Body;Body	S_Shore	-0.0992011	2.93371	-1.54321	0.128828	0.998837	0.879933	0.885959	-0.00602505	29
cg11303920	17	78661573	RPTOR;RPTOR	RPTOR	Body;Body		-0.106701	4.25742	-1.54281	0.128925	0.998837	0.947937	0.950976	-0.00303853	29
cg10327705	17	79070541	BAIAP2;BAIAP2;BAIAP2;BAIAP2	BAIAP2	Body;Body;Body;Body		0.0759006	2.35187	1.5424	0.129025	0.998837	0.836719	0.83293	0.00378912	29
cg07759857	17	79060804	BAIAP2;BAIAP2;BAIAP2;BAIAP2	BAIAP2	Body;Body;Body;Body		0.102605	4.6899	1.54179	0.129172	0.998837	0.963008	0.961064	0.00194381	29
cg03183447	3	141105876	ZBTB38	ZBTB38	5'UTR		-0.123219	4.64338	-1.53958	0.129709	0.998837	0.958203	0.962672	-0.00446844	29
cg01455366	16	56677683	MT1DP;MT1DP	MT1DP	Body;TSS200	S_Shore	0.160671	-2.17293	1.53914	0.129817	0.998837	0.193218	0.179968	0.0132507	29
cg04344414	16	57093598	NLRC5	NLRC5	Body		-0.111531	4.33114	-1.53836	0.130007	0.998837	0.950487	0.952835	-0.00234815	29
cg03031988	6	31510729	BAT1;BAT1	DDX39B /// SLC7A9	TSS1500;TSS1500	S_Shore	-0.161249	2.20023	-1.53802	0.13009	0.998837	0.80508	0.82697	-0.0218892	29
cg23463144	20	44650153	SLC12A5	SLC12A5	TSS200	N_Shore	0.0941359	-5.95629	1.53787	0.130128	0.998837	0.016631	0.0155556	0.00107534	29
cg02664993	20	44519396	CTSA;NEURL2;CTSA;CTSA	CTSA;NEURL2	TSS200;1stExon;TSS200;TSS200	Island	-0.116279	-5.9082	-1.53782	0.130138	0.998837	0.0163108	0.0172229	-0.000912076	29
cg10206380	16	57672032	GPR56;GPR56;GPR56;GPR56;GPR56;GPR56;GPR56;GPR56	ADGRG1	5'UTR;TSS1500;5'UTR;5'UTR;5'UTR;5'UTR;5'UTR;5'UTR		-0.113295	3.86069	-1.53729	0.130268	0.998837	0.932281	0.936209	-0.00392736	29
cg18258716	17	26688949	TMEM199	TMEM199	3'UTR		-0.0719858	5.28693	-1.53709	0.130318	0.998837	0.974238	0.975432	-0.00119352	29
cg16048239	19	1924679	SCAMP4	SCAMP4	3'UTR	Island	-0.0664216	4.93012	-1.53703	0.130332	0.998837	0.967262	0.96885	-0.00158765	29
cg24461171	1	197745025	DENND1B;DENND1B	DENND1B	TSS1500;TSS1500	S_Shore	0.0554148	-0.978842	1.53655	0.130449	0.998837	0.338533	0.3373	0.00123334	29
cg14920581	20	36995162	LBP	LBP	Body		-0.0986209	5.29364	-1.5354	0.130733	0.998837	0.974123	0.975352	-0.00122875	29
cg25838726	6	33699980	IP6K3;IP6K3	IP6K3	Body;Body		0.0840314	3.34773	1.53534	0.130746	0.998837	0.910396	0.908397	0.00199853	29
cg13246670	1	197655688	DENND1B;DENND1B;DENND1B;DENND1B	DENND1B	Body;Body;Body;Body		0.107832	4.4609	1.53489	0.130857	0.998837	0.954467	0.952927	0.00153936	29
cg26822514	14	68286442	RAD51B;RAD51B;RAD51B	RAD51B	TSS200;TSS200;TSS200		0.119179	-5.65166	1.53469	0.130905	0.998837	0.0207145	0.0191654	0.00154915	29
cg00766482	19	6269688	MLLT1	MLLT1	Body	N_Shelf	0.06496	4.01806	1.53468	0.130907	0.998837	0.942903	0.940098	0.00280502	29
cg03018163	19	49016627	LMTK3	LMTK3	TSS200	N_Shore	0.183535	-1.32794	1.53428	0.131006	0.998837	0.301362	0.279853	0.0215086	29
cg02843687	1	197169957	ZBTB41	ZBTB41	TSS1500	N_Shore	-0.148952	-5.7599	-1.53284	0.13136	0.998837	0.0180977	0.0193488	-0.00125105	29
cg06776534	12	56135875	GDF11	GDF11	TSS1500	N_Shore	-0.134926	1.23621	-1.53282	0.131367	0.998837	0.690635	0.707573	-0.0169385	29
cg12598364	22	38203677	GCAT	GCAT	TSS1500	Island	0.0895444	-6.10238	1.53253	0.131437	0.998837	0.0149428	0.0140956	0.000847199	29
cg13626571	9	129879787	ANGPTL2;RALGPS1;RALGPS1;RALGPS1;RALGPS1	ANGPTL2;RALGPS1	5'UTR;Body;Body;Body;Body		-0.0434978	0.608476	-1.53215	0.13153	0.998837	0.598712	0.608614	-0.00990264	29
cg01122755	6	44281249	AARS2	AARS2	TSS200	S_Shore	-0.107378	-5.04704	-1.5321	0.131544	0.998837	0.028635	0.031272	-0.00263697	29
cg21566747	19	6732360	GPR108	GPR108	Body		0.0835665	3.1254	1.53203	0.131561	0.998837	0.898203	0.89381	0.0043929	29
cg26229402	14	93028603	RIN3	RIN3	Body		0.106971	3.00229	1.53162	0.131662	0.998837	0.889287	0.879528	0.00975934	29
cg27079583	10	104526675	WBP1L	WBP1L	Body		0.0818929	4.68831	1.53062	0.131909	0.998837	0.963281	0.961246	0.00203447	29
cg11740043	20	44666391	SLC12A5;SLC12A5	SLC12A5	Body;Body		0.203039	-0.0641349	1.53051	0.131935	0.998837	0.506899	0.470638	0.0362607	29
cg27391679	19	46056907	OPA3;OPA3	OPA3	Body;Body	Island	0.125874	5.19203	1.53049	0.131939	0.998837	0.974509	0.969717	0.00479259	29
cg04072928	6	31125950	CCHCR1;CCHCR1;TCF19;TCF19;CCHCR1;CCHCR1	CCHCR1;TCF19	TSS1500;TSS1500;TSS1500;TSS1500;1stExon;5'UTR	Island	0.0570502	-6.00914	1.53041	0.131959	0.998837	0.0155987	0.0151399	0.000458805	29
cg17872799	1	184355025	C1orf21	C1orf21	TSS1500	N_Shore	-0.0800576	4.31317	-1.53034	0.131977	0.998837	0.950786	0.952528	-0.00174254	29
cg13749420	18	56973049	CPLX4	CPLX4	Body	N_Shelf	-0.14481	0.974064	-1.53015	0.132025	0.998837	0.645894	0.672922	-0.0270274	29
cg07472159	6	116447667	COL10A1;NT5DC1	COL10A1;NT5DC1	TSS1500;Body		0.153118	5.28065	1.53015	0.132025	0.998837	0.975128	0.972959	0.00216869	29
cg00188321	6	33358615	KIFC1	KIFC1	TSS1500	N_Shore	0.0660266	5.38631	1.5276	0.132654	0.998837	0.976773	0.976191	0.000581979	29
cg27150596	22	33249007	TIMP3;SYN3;SYN3;SYN3	TIMP3;SYN3	Body;Body;Body;Body		0.10497	-4.52751	1.5274	0.132706	0.998837	0.0439208	0.041145	0.00277581	29
cg14658285	19	1905417	ADAT3;ADAT3;SCAMP4;SCAMP4	ADAT3;SCAMP4	1stExon;5'UTR;5'UTR;1stExon	Island	0.0550955	-6.24067	1.527	0.132803	0.998837	0.0133025	0.0129122	0.000390379	29
cg19326648	1	197431964	CRB1;CRB1;CRB1;CRB1;CRB1;CRB1	CRB1	Body;Body;Body;Body;Body;Body		-0.102385	4.0058	-1.52679	0.132856	0.998837	0.937928	0.942749	-0.00482057	29
cg00249181	19	45682354	BLOC1S3;TRAPPC6A	BLOC1S3;TRAPPC6A	5'UTR;TSS1500	Island	0.0918977	-5.61474	1.52639	0.132957	0.998837	0.0206675	0.0198573	0.000810264	29
cg18247852	17	80194058	SLC16A3;SLC16A3;SLC16A3	SLC16A3	Body;Body;Body	N_Shore	0.050991	1.76157	1.52449	0.13343	0.998837	0.774014	0.769651	0.00436308	29
cg12124018	6	31916683	CFB	CFB	Body		-0.0993966	4.1314	-1.52438	0.133456	0.998837	0.943455	0.947065	-0.00361009	29
cg21448535	6	32076533	TNXB	TNXB	5'UTR		0.18608	3.69728	1.52386	0.133587	0.998837	0.929883	0.918166	0.0117168	29
cg26170066	6	31794759	HSPA1B	HSPA1B	TSS1500	N_Shore	0.0482517	-4.41976	1.52359	0.133654	0.998837	0.04529	0.0442931	0.000996912	29
cg21383814	3	100053236	NIT2	NIT2	TSS1500	N_Shore	0.129655	-5.46779	1.52276	0.13386	0.998837	0.0239441	0.0215337	0.0024104	29
cg04978384	15	58358310	ALDH1A2;ALDH1A2;ALDH1A2	ALDH1A2	TSS200;TSS200;TSS200	Island	-0.146142	-1.97027	-1.52197	0.134059	0.998837	0.19988	0.214692	-0.0148115	29
cg08586518	19	49197962	FUT2;FUT2	FUT2	TSS1500;TSS1500	N_Shelf	0.11322	4.08353	1.52055	0.134413	0.998837	0.945727	0.940712	0.00501512	29
cg16483033	17	1090441	ABR;ABR	ABR	1stExon;5'UTR		0.0694078	1.99095	1.52015	0.134515	0.998837	0.801591	0.794722	0.0068691	29
cg15965483	19	46276570	DMPK;DMPK;DMPK;DMPK;DMPK;DMPK;DMPK	DMPK	Body;Body;Body;Body;Body;Body;Body	S_Shore	-0.0958751	5.23085	-1.51986	0.134586	0.998837	0.973024	0.974207	-0.00118252	29
cg26950898	6	32164380	GPSM3;NOTCH4	GPSM3;NOTCH4	TSS1500;Body	Island	-0.0625418	-3.611	-1.5198	0.134602	0.998837	0.0742847	0.0777997	-0.00351494	29
cg02485462	17	1028931	ABR;ABR	ABR	Body;5'UTR	Island	-0.0880108	3.74253	-1.51937	0.13471	0.998837	0.928112	0.930667	-0.00255471	29
cg17335191	22	33270314	SYN3;SYN3;SYN3	SYN3	Body;Body;Body		-0.0691539	2.3822	-1.51814	0.135019	0.998837	0.834147	0.841202	-0.00705516	29
cg14698118	17	79568605	NPLOC4	NPLOC4	Body		0.0950305	-5.53246	1.518	0.135055	0.998837	0.0221426	0.0208402	0.00130245	29
cg10781308	19	346278	MIER2	MIER2	TSS1500	S_Shore	-0.0919844	2.63583	-1.51755	0.135167	0.998837	0.856042	0.863946	-0.00790387	29
cg23649290	14	68613343	RAD51B;RAD51B;RAD51B	RAD51B	Body;Body;Body		0.0814713	-0.693674	1.5171	0.13528	0.998837	0.38913	0.37806	0.0110697	29
cg08386696	17	79432709	BAHCC1	BAHCC1	3'UTR	S_Shore	0.120765	3.45223	1.5164	0.135456	0.998837	0.91707	0.911194	0.00587689	29
cg27624229	6	32049053	TNXB	TNXB	Body	S_Shore	-0.0845143	-0.570279	-1.51579	0.135611	0.998837	0.395208	0.411146	-0.0159383	29
cg04789225	15	102009795	PCSK6;PCSK6;PCSK6;PCSK6;PCSK6;PCSK6;PCSK6;PCSK6	PCSK6	Body;Body;Body;Body;Body;Body;Body;Body		0.0850479	5.20001	1.51504	0.135802	0.998837	0.974089	0.972264	0.00182544	29
cg17336831	14	68885041	RAD51B;RAD51B;RAD51B	RAD51B	Body;Body;Body		-0.0633812	5.3468	-1.51342	0.136211	0.998837	0.975398	0.976344	-0.000946161	29
cg18011872	6	33374170	KIFC1	KIFC1	Body	N_Shelf	0.100182	3.68528	1.51331	0.136239	0.998837	0.928703	0.925251	0.00345247	29
cg05295810	4	110624796	CASP6;CASP6	CASP6	TSS200;TSS200	Island	-0.0758417	-4.70567	-1.51242	0.136464	0.998837	0.0362013	0.0384264	-0.00222508	29
cg18746504	6	30874989	GTF2H4	GTF2H4	TSS1500	N_Shore	0.129435	2.59983	1.51229	0.136497	0.998837	0.861545	0.848581	0.0129648	29
cg11662340	6	32166839	NOTCH4	NOTCH4	Body	S_Shelf	0.0927098	3.42348	1.51197	0.136578	0.998837	0.915129	0.91108	0.00404884	29
cg04967530	3	99979613	TBC1D23	TBC1D23	TSS200	N_Shore	0.0915762	-5.1077	1.51186	0.136607	0.998837	0.0295037	0.0276278	0.00187592	29
cg03217233	15	31313396	TRPM1;TRPM1;TRPM1	TRPM1	Body;Body;Body		0.0961376	5.19782	1.51131	0.136746	0.998837	0.974073	0.971735	0.00233778	29
cg07303275	16	75499416	TMEM170A	TMEM170A	TSS1500	S_Shore	-0.107754	3.96703	-1.5113	0.136748	0.998837	0.934017	0.940165	-0.0061478	29
cg11188237	17	78902396	RPTOR;RPTOR	RPTOR	Body;Body		-0.0870601	5.41792	-1.51093	0.136843	0.998837	0.976186	0.977475	-0.00128903	29
cg01921959	16	9043235	USP7	USP7	Body		-0.136824	2.36887	-1.5092	0.137283	0.998837	0.828362	0.833806	-0.0054435	29
cg20331241	6	32052409	TNXB	TNXB	Body	N_Shelf	-0.0761215	4.38075	-1.50907	0.137317	0.998837	0.952475	0.954784	-0.00230871	29
cg18802706	17	78902434	RPTOR;RPTOR	RPTOR	Body;Body		0.0733911	4.14846	1.50831	0.137511	0.998837	0.947567	0.944726	0.00284069	29
cg14564724	9	107687761	ABCA1	ABCA1	5'UTR	N_Shore	-0.100876	4.15536	-1.50828	0.137518	0.998837	0.944553	0.947564	-0.00301034	29
cg10423830	22	39052594	LOC646851;LOC646851;CBY1;CBY1	CBY1	1stExon;5'UTR;TSS200;TSS200	Island	0.0987555	-5.01779	1.50671	0.137918	0.998837	0.0316688	0.0292087	0.00246012	29
cg12116104	22	38903682	DDX17;DDX17	DDX17	TSS1500;TSS1500	S_Shore	0.0927994	5.19672	1.50613	0.138068	0.998837	0.974029	0.972183	0.0018464	29
cg07523043	6	30175299	TRIM26	TRIM26	5'UTR		-0.120929	3.09661	-1.50591	0.138124	0.998837	0.890595	0.89585	-0.00525546	29
cg03820640	10	123914963	TACC2;TACC2;TACC2;TACC2;TACC2	TACC2	5'UTR;Body;Body;Body;Body		0.159006	-0.862776	1.5058	0.138152	0.998837	0.368835	0.347838	0.0209967	29
cg14059665	17	78892885	RPTOR;RPTOR	RPTOR	Body;Body	N_Shelf	0.0781861	5.3195	1.5055	0.138229	0.998837	0.975857	0.974757	0.00109931	29
cg01875764	6	31760288	VARS	VARS1	Body	N_Shelf	0.131805	3.28792	1.50535	0.138269	0.998837	0.910353	0.899404	0.0109483	29
cg13457392	7	104879299	SRPK2;SRPK2	SRPK2	Body;Body		0.0791881	5.16613	1.50517	0.138313	0.998837	0.973334	0.971936	0.00139759	29
cg25751081	17	79536357	NPLOC4	NPLOC4	Body		0.0649184	4.26324	1.50501	0.138355	0.998837	0.951356	0.949005	0.00235063	29
cg12472351	6	33158526	COL11A2;COL11A2;COL11A2;COL11A2	COL11A2	Body;Body;Body;Body	N_Shore	-0.0815493	4.74782	-1.50482	0.138404	0.998837	0.962177	0.96507	-0.00289316	29
cg04346806	7	100660545	MUC12	MUC12	Body		0.0899844	-4.38711	1.50456	0.138472	0.998837	0.0475033	0.0449209	0.00258242	29
cg13175830	10	123353956	FGFR2;FGFR2;FGFR2;FGFR2;FGFR2;FGFR2;FGFR2;FGFR2;FGFR2	FGFR2	TSS200;5'UTR;5'UTR;TSS1500;5'UTR;TSS1500;5'UTR;5'UTR;5'UTR	N_Shelf	0.255461	2.701	1.5033	0.138795	0.998837	0.861725	0.845366	0.0163591	29
cg00905220	17	982154	ABR;ABR;ABR	ABR	Body;Body;Body	S_Shore	0.0895072	5.20379	1.50303	0.138863	0.998837	0.974061	0.972372	0.00168878	29
cg05415980	2	208688897	PLEKHM3	PLEKHM3	3'UTR		0.228865	3.30804	1.5026	0.138975	0.998837	0.907249	0.897901	0.00934733	29
cg08026412	6	32016678	TNXB	TNXB	Body		0.0696086	5.37472	1.50184	0.139169	0.998837	0.976838	0.975744	0.00109473	29
cg11337525	19	45418417	APOC1	APOC1	Body		-0.0850642	-4.94798	-1.50155	0.139245	0.998837	0.0309164	0.0326075	-0.00169114	29
cg10832414	10	123670458	ATE1;ATE1;ATE1;ATE1;ATE1;ATE1	ATE1	Body;Body;Body;Body;Body;Body		-0.0878085	2.18952	-1.50143	0.139275	0.998837	0.813874	0.823234	-0.00936016	29
cg23860279	19	49991061	RPL13AP5;RPL13A	RPL13AP5;RPL13A	Body;Body	N_Shore	-0.0489238	-6.11709	-1.50137	0.139291	0.998837	0.0139994	0.0145273	-0.000527901	29
cg02972607	17	926146	MIR3183;ABR;ABR;ABR;ABR;ABR	MIR3183;ABR	TSS1500;Body;Body;Body;Body;Body	N_Shore	-0.234968	3.39124	-1.50126	0.139319	0.998837	0.895964	0.915256	-0.0192926	29
cg17018021	17	1029394	ABR;ABR	ABR	Body;5'UTR	S_Shore	0.0635113	2.0475	1.50086	0.139423	0.998837	0.807073	0.801808	0.00526571	29
cg24722215	10	123957545	TACC2;TACC2;TACC2;TACC2;TACC2;TACC2;TACC2;TACC2	TACC2	5'UTR;Body;Body;Body;Body;Body;Body;Body		-0.122564	4.08904	-1.50041	0.139538	0.998837	0.93983	0.946401	-0.00657086	29
cg13132950	14	68592145	RAD51B;RAD51B;RAD51B	RAD51B	Body;Body;Body		-0.100528	3.54332	-1.50018	0.139598	0.998837	0.917429	0.921676	-0.00424696	29
cg03417122	15	74568674	CCDC33	CCDC33	Body		-0.1905	3.34187	-1.50008	0.139624	0.998837	0.896313	0.91325	-0.0169365	29
cg09889987	6	32782136	HLA-DOB	HLA-DOB	Body		-0.121509	4.35945	-1.49984	0.139685	0.998837	0.949989	0.954686	-0.00469649	29
cg12598528	1	196279056	KCNT2;KCNT2;KCNT2	KCNT2	Body;Body;Body		-0.111066	0.823555	-1.49983	0.139689	0.998837	0.626511	0.646448	-0.0199368	29
cg12829286	14	93142201	RIN3	RIN3	Body		0.0707505	0.836646	1.49963	0.139741	0.998837	0.64496	0.635144	0.0098163	29
cg13319278	19	633649	POLRMT	POLRMT	TSS200	Island	0.0947721	-3.52116	1.49953	0.139768	0.998837	0.0828161	0.0794359	0.00338026	29
cg11107256	10	124086338	BTBD16	BTBD16	Body		0.0902973	2.82435	1.4979	0.14019	0.998837	0.874842	0.872253	0.00258931	29
cg04697562	7	99775862	STAG3;GPC2	STAG3;GPC2	5'UTR;TSS1500	S_Shore	0.127807	4.61762	1.49767	0.140248	0.998837	0.961957	0.957547	0.00441003	29
cg13369981	7	100027501	MEPCE;ZCWPW1	MEPCE;ZCWPW1	TSS200;TSS1500	Island	-0.0368217	-5.79727	-1.49758	0.140272	0.998837	0.0174486	0.017943	-0.000494382	29
cg22878191	19	48642096	LIG1;LIG1;LIG1;LIG1	LIG1	Body;Body;Body;Body	S_Shore	-0.128378	5.04151	-1.49586	0.140719	0.998837	0.968556	0.970706	-0.00215006	29
cg22615515	6	33144975	COL11A2;COL11A2;COL11A2	COL11A2	Body;Body;Body		0.177843	2.95729	1.49548	0.140818	0.998837	0.88528	0.878301	0.00697902	29
cg01680667	16	56966475	HERPUD1;HERPUD1;HERPUD1	HERPUD1	Body;Body;Body	Island	0.0832794	-5.79244	1.4952	0.140891	0.998837	0.0184515	0.0173713	0.00108011	29
cg11868940	17	923728	ABR;ABR;ABR	ABR	Body;Body;Body	N_Shelf	-0.0569404	4.2034	-1.49459	0.14105	0.998837	0.947188	0.949361	-0.002173	29
cg20364368	6	30171483	TRIM26	TRIM26	5'UTR		-0.0987716	3.12526	-1.49416	0.14116	0.998837	0.893565	0.898498	-0.00493265	29
cg00455545	2	202049191	CASP10;CASP10;CASP10;CASP10;CASP10;CASP10;CASP10	CASP10	5'UTR;5'UTR;5'UTR;5'UTR;5'UTR;5'UTR;5'UTR		-0.0589985	-1.28061	-1.49362	0.141301	0.998837	0.291853	0.294193	-0.00233955	29
cg06001997	20	44664422	SLC12A5;SLC12A5	SLC12A5	Body;Body	S_Shelf	-0.205909	2.46677	-1.49285	0.141503	0.998837	0.832162	0.84488	-0.0127186	29
cg21156511	17	79527944	NPLOC4;NPLOC4;NPLOC4	NPLOC4	Body;Body;Body		-0.0710028	-0.66112	-1.49239	0.141623	0.998837	0.384725	0.39644	-0.0117155	29
cg07726376	14	68862960	RAD51B;RAD51B;RAD51B	RAD51B	Body;Body;Body		-0.115054	4.42855	-1.49213	0.141691	0.998837	0.952627	0.956281	-0.0036542	29
cg07237520	14	68633333	RAD51B;RAD51B;RAD51B	RAD51B	Body;Body;Body		0.0979088	4.55722	1.49172	0.141798	0.998837	0.959723	0.95752	0.00220374	29
cg10965049	7	99998657	ZCWPW1;ZCWPW1	ZCWPW1	3'UTR;Body		0.0880497	3.20675	1.49061	0.142089	0.998837	0.9025	0.898813	0.00368682	29
cg23858605	6	30153868	TRIM26	TRIM26	Body		-0.0819378	3.2957	-1.49002	0.142243	0.998837	0.904744	0.908273	-0.00352872	29
cg15043711	6	31797954	HSPA1B;HSPA1B	HSPA1B	3'UTR;1stExon	S_Shore	-0.108654	-5.17354	-1.48998	0.142255	0.998837	0.026772	0.0280065	-0.00123454	29
cg24852440	20	44519677	NEURL2;NEURL2;CTSA;CTSA;CTSA;CTSA;CTSA;CTSA;NEURL2;NEURL2	NEURL2;CTSA	1stExon;1stExon;5'UTR;5'UTR;1stExon;1stExon;1stExon;5'UTR;5'UTR;5'UTR	Island	0.05107	-5.51004	1.4898	0.142302	0.998837	0.0219033	0.0212212	0.000682078	29
cg12720975	7	139763728	PARP12;PARP12	PARP12	TSS1500;TSS1500	S_Shore	-0.218533	3.92632	-1.48972	0.142323	0.998837	0.933572	0.936614	-0.00304145	29
cg07326125	13	24701839	SPATA13	SPATA13	Body		-0.0662354	4.96478	-1.48971	0.142325	0.998837	0.967764	0.96923	-0.0014665	29
cg22225546	12	56212269	SARNP;SARNP;SARNP;ORMDL2	SARNP;ORMDL2	TSS1500;TSS1500;TSS1500;5'UTR	S_Shore	-0.0947018	-5.52396	-1.48961	0.142352	0.998837	0.0208108	0.0223658	-0.00155495	29
cg14202916	17	78820924	RPTOR;RPTOR	RPTOR	Body;Body	S_Shelf	0.0549471	2.96544	1.48888	0.142543	0.998837	0.888255	0.883561	0.00469401	29
cg18796998	12	56522818	ESYT1;ESYT1	ESYT1	Body;Body	S_Shore	-0.0779073	-4.11014	-1.4881	0.142747	0.998837	0.0536449	0.0570877	-0.00344272	29
cg15815120	17	78773661	RPTOR;RPTOR	RPTOR	Body;Body	N_Shore	-0.11152	4.16357	-1.488	0.142774	0.998837	0.943492	0.948243	-0.00475055	29
cg24960639	6	32173532	NOTCH4	NOTCH4	Body		-0.370787	2.64127	-1.48733	0.142951	0.998837	0.84015	0.873093	-0.0329433	29
cg18944910	6	33290759	DAXX;DAXX;DAXX;DAXX;DAXX;DAXX;DAXX	DAXX	1stExon;5'UTR;Body;5'UTR;1stExon;1stExon;5'UTR	Island	-0.0497703	-4.39727	-1.48496	0.143575	0.998837	0.044801	0.0461326	-0.00133162	29
cg01914331	19	1058262	ABCA7;ABCA7	ABCA7	ExonBnd;Body		0.0871169	2.34442	1.48448	0.143701	0.998837	0.836957	0.825772	0.0111853	29
cg25067686	6	32078453	TNXB	TNXB	TSS1500		0.0703006	2.34626	1.48408	0.143808	0.998837	0.837198	0.832288	0.00490985	29
cg02171258	6	116442223	COL10A1;NT5DC1	COL10A1;NT5DC1	Body;Body		0.099463	3.09844	1.48381	0.143879	0.998837	0.897053	0.890479	0.00657448	29
cg26757542	15	31284284	MTMR10	MTMR10	TSS1500	Island	-0.100387	-5.48769	-1.48376	0.143894	0.998837	0.0213024	0.0231373	-0.00183486	29
cg03451204	16	75282783	BCAR1;BCAR1;BCAR1;BCAR1;BCAR1;BCAR1;BCAR1;BCAR1	BCAR1	Body;Body;Body;Body;Body;Body;TSS1500;Body	N_Shore	-0.0874869	2.78326	-1.48348	0.143967	0.998837	0.86959	0.874276	-0.00468594	29
cg24928546	17	79392689	BAHCC1	BAHCC1	Body	N_Shore	0.0509236	0.752628	1.4832	0.144041	0.998837	0.630591	0.623741	0.00684957	29
cg11046887	6	31870245	ZBTB12	ZBTB12	TSS1500	Island	-0.0629309	-4.61558	-1.48304	0.144084	0.998837	0.0387387	0.0401691	-0.00143035	29
cg06872070	2	208712340	PLEKHM3	PLEKHM3	Body		0.0805896	0.335469	1.4816	0.144465	0.998837	0.562027	0.551764	0.0102632	29
cg21240420	6	33148096	COL11A2;COL11A2;COL11A2	COL11A2	Body;Body;Body		-0.0491754	0.157174	-1.48143	0.144511	0.998837	0.521649	0.532641	-0.0109919	29
cg16008627	11	86383940	ME3;ME3;ME3	ME3	TSS1500;TSS1500;TSS1500	S_Shore	0.0592818	4.88345	1.48127	0.144552	0.998837	0.967675	0.966391	0.0012838	29
cg05308391	19	7614864	PNPLA6;PNPLA6;PNPLA6;PNPLA6;PNPLA6	PNPLA6	Body;Body;Body;Body;Body	Island	0.0361744	5.11324	1.48125	0.144559	0.998837	0.97211	0.971624	0.000485653	29
cg23238440	10	124222816	HTRA1	HTRA1	Body	S_Shore	-0.362287	3.11588	-1.48121	0.144568	0.998837	0.864927	0.887317	-0.0223896	29
cg02976009	6	32068226	TNXB	TNXB	5'UTR	S_Shelf	0.111854	2.01033	1.4807	0.144704	0.998837	0.802111	0.793092	0.00901944	29
cg23142651	17	1046071	ABR;ABR	ABR	Body;5'UTR		-0.124504	4.6818	-1.47987	0.144925	0.998837	0.958754	0.963653	-0.00489909	29
cg16834823	6	32064218	TNXB	TNXB	Body	Island	0.362413	-1.90492	1.47976	0.144954	0.998837	0.250804	0.22034	0.0304642	29
cg20879929	17	78847645	RPTOR;RPTOR	RPTOR	Body;Body	N_Shore	-0.0611841	-0.190136	-1.47871	0.145235	0.998837	0.462277	0.472803	-0.0105263	29
cg20441902	19	49199029	FUT2;FUT2	FUT2	TSS200;TSS200	N_Shore	0.0863082	3.20635	1.47868	0.145242	0.998837	0.902731	0.899398	0.00333299	29
cg04841389	6	32015083	TNXB;TNXB	TNXB	Body;TSS1500		0.0862389	1.15607	1.47807	0.145403	0.998837	0.693772	0.683946	0.00982586	29
cg07524919	6	32063901	TNXB	TNXB	Body	Island	-0.257127	-0.479178	-1.47788	0.145455	0.998837	0.407768	0.441957	-0.0341898	29
cg16495086	19	1045399	ABCA7	ABCA7	Body	N_Shore	0.0812928	0.627382	1.47752	0.145552	0.998837	0.612379	0.600162	0.0122169	29
cg16520768	19	48655909	LIG1;LIG1;LIG1;LIG1	LIG1	Body;Body;Body;Body		0.0710178	-6.03725	1.4775	0.145557	0.998837	0.0153593	0.0149254	0.000433928	29
cg12063018	14	93009431	RIN3	RIN3	Body		-0.0633316	0.579725	-1.47731	0.145607	0.998837	0.59528	0.601671	-0.00639165	29
cg11205589	1	2239768	SKI	SKI	3'UTR	S_Shore	0.0898206	4.60707	1.47602	0.145952	0.998837	0.961231	0.958957	0.00227402	29
cg18677473	6	33359974	KIFC1	KIFC1	Body	Island	-0.0567174	-5.01733	-1.47548	0.146095	0.998837	0.0294831	0.030761	-0.00127789	29
cg13643509	17	78915655	RPTOR;RPTOR	RPTOR	Body;Body	Island	-0.0867989	5.43119	-1.47537	0.146126	0.998837	0.976384	0.977772	-0.00138798	29
cg12443667	17	930563	ABR;ABR;ABR;ABR;ABR	ABR	Body;Body;Body;Body;Body	N_Shelf	0.07889	4.90783	1.47522	0.146165	0.998837	0.968285	0.966478	0.00180723	29
cg16601451	1	26011741	MAN1C1;MAN1C1	MAN1C1	Body;Body		-0.107302	3.58972	-1.47453	0.146352	0.998837	0.919797	0.924319	-0.00452187	29
cg05525301	7	139725076	PARP12;PARP12	PARP12	Body;Body		0.0818447	5.05825	1.47452	0.146355	0.998837	0.971518	0.969543	0.0019752	29
cg04366815	10	101690668	NCRNA00093;DNMBP	DNMBP-AS1;DNMBP	Body;Body		0.0722307	3.26436	1.47397	0.146501	0.998837	0.907007	0.903072	0.00393414	29
cg20562478	17	78670239	RPTOR;RPTOR	RPTOR	Body;Body		0.0745775	4.60878	1.47385	0.146533	0.998837	0.961513	0.959042	0.00247097	29
cg08753091	16	75498408	TMEM170A	TMEM170A	1stExon	Island	-0.0868837	-5.33349	-1.47241	0.14692	0.998837	0.0243148	0.024897	-0.000582209	29
cg07993496	15	74583983	CCDC33	CCDC33	Body		0.0962632	-3.80113	1.47143	0.147184	0.998837	0.0724877	0.0655151	0.00697264	29
cg24173182	17	1961286	HIC1;HIC1	HIC1	Body;Body	Island	0.119274	-0.262982	1.47111	0.14727	0.998837	0.463854	0.446948	0.0169053	29
cg25449542	17	1957605	HIC1	HIC1	TSS1500	Island	0.0601478	-4.58638	1.47103	0.147291	0.998837	0.0410064	0.0393896	0.00161673	29
cg20696080	19	49864879	TEAD2;TEAD2;TEAD2;TEAD2;TEAD2;TEAD2	TEAD2	5'UTR;5'UTR;5'UTR;5'UTR;5'UTR;TSS200	N_Shore	0.101559	-2.75923	1.47062	0.147402	0.998837	0.132883	0.128653	0.00422983	29
cg10841343	12	56211714	ORMDL2;SARNP;SARNP;SARNP	ORMDL2;SARNP	TSS200;TSS200;TSS200;TSS200	S_Shore	0.111724	-5.7924	1.47055	0.147421	0.998837	0.0190284	0.0171865	0.00184196	29
cg17834180	10	124768240	IKZF5;IKZF5;ACADSB	IKZF5;ACADSB	5'UTR;1stExon;TSS200	Island	-0.0791182	-4.67127	-1.46969	0.147653	0.998837	0.0371977	0.0390881	-0.00189037	29
cg22161269	17	78836513	RPTOR;RPTOR	RPTOR	Body;Body		0.0933883	2.79826	1.46968	0.147657	0.998837	0.875978	0.870085	0.00589262	29
cg20269729	6	33152008	COL11A2;COL11A2;COL11A2	COL11A2	Body;Body;Body		-0.0947911	5.68527	-1.469	0.14784	0.998837	0.979916	0.981369	-0.00145315	29
cg08905415	17	78831518	RPTOR;RPTOR	RPTOR	Body;Body	Island	0.098009	4.97357	1.4659	0.14868	0.998837	0.969419	0.967873	0.00154622	29
cg11174165	12	56109291	BLOC1S1;BLOC1S1;BLOC1S1-RDH5;BLOC1S1;BLOC1S1	BLOC1S1	TSS1500;TSS1500;TSS1500;TSS1500;TSS1500	N_Shore	0.109843	3.98573	1.46538	0.14882	0.998837	0.941198	0.936779	0.00441885	29
cg19624630	1	198129636	NEK7	NEK7	5'UTR	S_Shore	0.0611974	4.36213	1.46528	0.14885	0.998837	0.954077	0.95259	0.00148661	29
cg27568117	10	101666033	DNMBP	DNMBP	Body		-0.105125	5.07996	-1.46509	0.148901	0.998837	0.96972	0.971151	-0.00143122	29
cg17396084	15	101849189	LOC100507472;PCSK6;PCSK6;PCSK6	PCSK6	Body;Body;Body;Body		-0.112547	4.19839	-1.46498	0.148929	0.998837	0.945403	0.949127	-0.00372323	29
cg10084644	7	99775521	STAG3;GPC2	STAG3;GPC2	TSS200;TSS1500	Island	0.114741	-2.02847	1.4647	0.149007	0.998837	0.208272	0.195737	0.012535	29
cg11782601	17	78921898	RPTOR;RPTOR	RPTOR	Body;Body	Island	0.0888157	4.62625	1.46415	0.149156	0.998837	0.961651	0.959609	0.00204148	29
cg15137396	6	32039841	TNXB	TNXB	Body		-0.094552	4.98954	-1.46268	0.149556	0.998837	0.968169	0.96988	-0.00171101	29
cg14476364	1	184449578	C1orf21	C1orf21	Body		-0.0852999	3.67804	-1.46241	0.149631	0.998837	0.925292	0.927853	-0.00256159	29
cg15032621	17	79018158	BAIAP2;BAIAP2;BAIAP2;BAIAP2	BAIAP2	Body;Body;Body;Body		0.0609028	2.47552	1.46167	0.149832	0.998837	0.849052	0.844716	0.0043361	29
cg10976293	22	33403181	SYN3;SYN3;SYN3	SYN3	TSS1500;TSS1500;5'UTR		-0.0771307	2.84973	-1.46129	0.149936	0.998837	0.874099	0.87994	-0.00584123	29
cg12131324	17	78876794	RPTOR;RPTOR	RPTOR	Body;Body	N_Shelf	0.082958	3.55775	1.46072	0.150091	0.998837	0.923015	0.918771	0.00424432	29
cg18815595	17	78925807	RPTOR;RPTOR	RPTOR	Body;Body	S_Shelf	0.106383	4.36453	1.4601	0.15026	0.998837	0.953498	0.951929	0.00156905	29
cg08835221	22	38071607	LGALS1	LGALS1	TSS200	N_Shore	-0.108811	-2.97844	-1.45938	0.150458	0.998837	0.111723	0.119454	-0.00773056	29
cg21593216	4	87871089	AFF1	AFF1	Body		-0.0895148	4.32028	-1.45932	0.150475	0.998837	0.950372	0.952992	-0.00261994	29
cg24349804	17	79400831	BAHCC1	BAHCC1	Body		-0.0838628	3.57533	-1.45903	0.150554	0.998837	0.919682	0.923925	-0.00424283	29
cg15564965	6	30875659	GTF2H4	GTF2H4	TSS1500	Island	-0.114135	-6.00688	-1.45888	0.150595	0.998837	0.0151109	0.0162624	-0.00115148	29
cg13831483	17	74157998	RNF157	RNF157	Body		-0.120822	4.47705	-1.45874	0.150633	0.998837	0.954963	0.95691	-0.00194721	29
cg09863247	20	44539966	PLTP;PLTP	PLTP	Body;Body	Island	-0.0962161	-3.82421	-1.45814	0.150799	0.998837	0.0670862	0.0700998	-0.00301362	29
cg24328964	6	33290965	DAXX;DAXX;DAXX;DAXX	DAXX	TSS200;TSS200;TSS200;TSS200	Island	0.0421838	-5.30523	1.45737	0.151011	0.998837	0.0250408	0.0244258	0.000614988	29
cg02078851	15	74588468	CCDC33	CCDC33	Body		-0.186831	0.968492	-1.45547	0.151535	0.998837	0.64829	0.664621	-0.0163309	29
cg14500070	3	141119541	ZBTB38	ZBTB38	5'UTR	N_Shore	-0.0681051	0.0402634	-1.45466	0.151756	0.998837	0.497972	0.515925	-0.0179523	29
cg06875179	1	2238045	SKI	SKI	Body	Island	0.124168	2.33189	1.45426	0.151867	0.998837	0.835623	0.8271	0.00852235	29
cg19122260	17	78808570	RPTOR;RPTOR	RPTOR	Body;Body		-0.0401526	5.2081	-1.45419	0.151886	0.998837	0.973276	0.973927	-0.000651047	29
cg11737412	1	197885588	LHX9;LHX9	LHX9	Body;TSS1500	S_Shore	0.11512	-5.26897	1.45405	0.151926	0.998837	0.026815	0.0249114	0.00190359	29
cg13817395	6	32014926	TNXB;TNXB	TNXB	Body;TSS1500		0.0653056	2.69966	1.45362	0.152045	0.998837	0.86703	0.864184	0.00284518	29
cg15552637	22	33297618	SYN3;SYN3;SYN3	SYN3	Body;Body;Body		-0.0960816	2.15686	-1.45279	0.152274	0.998837	0.807129	0.816996	-0.00986746	29
cg05100375	22	32927303	SYN3;SYN3;SYN3	SYN3	Body;Body;Body		-0.0922931	4.01301	-1.45272	0.152292	0.998837	0.93945	0.942378	-0.00292803	29
cg27574066	17	26687382	TMEM199	TMEM199	Body	S_Shelf	0.0839238	5.00778	1.45252	0.152349	0.998837	0.970281	0.968674	0.00160737	29
cg03411548	19	7601007	PNPLA6;PNPLA6;PNPLA6;PNPLA6;PNPLA6	PNPLA6	Body;Body;Body;Body;Body	Island	0.143485	-5.03978	1.45242	0.152375	0.998837	0.0326622	0.0293083	0.00335391	29
cg09946506	4	110651495	PLA2G12A	PLA2G12A	TSS1500	S_Shore	0.0963942	-6.41656	1.45242	0.152375	0.998837	0.0121897	0.0113713	0.000818446	29
cg10183885	17	80187886	SLC16A3;SLC16A3	SLC16A3	5'UTR;5'UTR	Island	-0.0625842	1.41832	-1.45217	0.152445	0.998837	0.722764	0.729976	-0.00721145	29
cg04868078	1	197898229	LHX9;LHX9	LHX9	Body;Body		-0.133308	-3.61568	-1.45214	0.152453	0.998837	0.0731318	0.0825715	-0.00943972	29
cg06803933	6	43737555	VEGFA;VEGFA;VEGFA;VEGFA;VEGFA;VEGFA;VEGFA;VEGFA;VEGFA;VEGFA;VEGFA;VEGFA;VEGFA;VEGFA;VEGFA;VEGFA	VEGFA	TSS1500;TSS1500;TSS1500;TSS1500;TSS1500;TSS1500;TSS1500;TSS1500;TSS1500;TSS1500;TSS1500;TSS1500;TSS1500;TSS1500;TSS1500;TSS1500	N_Shore	0.0944215	-4.44213	1.45127	0.152695	0.998837	0.046307	0.0429245	0.00338246	29
cg14112700	6	43738969	VEGFA;VEGFA;VEGFA;VEGFA;VEGFA;VEGFA;VEGFA;VEGFA;VEGFA;VEGFA;VEGFA;VEGFA;VEGFA;VEGFA;VEGFA;VEGFA;VEGFA;VEGFA;VEGFA;VEGFA;VEGFA;VEGFA;VEGFA;VEGFA;VEGFA;VEGFA;VEGFA;VEGFA	VEGFA	5'UTR;5'UTR;5'UTR;5'UTR;5'UTR;5'UTR;5'UTR;5'UTR;5'UTR;1stExon;1stExon;1stExon;1stExon;1stExon;1stExon;1stExon;1stExon;1stExon;1stExon;1stExon;1stExon;1stExon;1stExon;1stExon;1stExon;1stExon;1stExon;TSS1500	Island	-0.107596	-4.93731	-1.45095	0.152785	0.998837	0.0312748	0.0331607	-0.00188588	29
cg18771553	19	6710827	C3	C3	Body	Island	0.267094	-0.549919	1.45079	0.152829	0.998837	0.426473	0.394443	0.0320308	29
cg19241779	19	5912954	CAPS;CAPS	CAPS	TSS1500;TSS1500	N_Shelf	0.0734399	5.00285	1.44991	0.153071	0.998837	0.970147	0.968808	0.00133887	29
cg26579307	4	110617835	CASP6;CASP6	CASP6	Body;Body		-0.131468	3.52616	-1.44956	0.15317	0.998837	0.916689	0.918729	-0.00203982	29
cg22363909	15	75081871	MIR4513;CSK;CSK	MIR4513;CSK	TSS1500;5'UTR;5'UTR		0.125681	-3.37308	1.44952	0.153181	0.998837	0.0944387	0.0877247	0.00671409	29
cg05031455	17	952101	ABR;ABR;ABR	ABR	Body;Body;Body	Island	0.0784525	4.2148	1.44945	0.153199	0.998837	0.949638	0.94726	0.00237777	29
cg24845763	6	30172746	TRIM26	TRIM26	5'UTR		0.0753987	3.80405	1.44919	0.153271	0.998837	0.934668	0.930372	0.00429654	29
cg09590636	6	31745905	VWA7;VARS	VWA7;VARS1	TSS1500;Body		0.0561469	2.70051	1.44895	0.153338	0.998837	0.86777	0.864384	0.00338588	29
cg24876187	6	31126871	CCHCR1;CCHCR1;TCF19;TCF19;CCHCR1	CCHCR1;TCF19	TSS1500;TSS1500;5'UTR;5'UTR;TSS1500	S_Shore	-0.157603	-1.8457	-1.44878	0.153387	0.998837	0.213259	0.235318	-0.0220588	29
cg02927981	6	32042430	TNXB	TNXB	Body		0.13481	3.91068	1.44871	0.153405	0.998837	0.937361	0.93369	0.0036706	29
cg03138560	1	197030122	F13B	F13B	Body		-0.106474	2.72888	-1.44824	0.153536	0.998837	0.862704	0.870224	-0.00752002	29
cg24728112	6	33290625	DAXX;DAXX;DAXX;DAXX	DAXX	5'UTR;Body;Body;5'UTR	Island	-0.0379833	-4.50806	-1.44819	0.15355	0.998837	0.0416782	0.0426988	-0.00102054	29
cg12478651	6	33376677	KIFC1	KIFC1	Body	N_Shore	0.0540643	3.74187	1.44802	0.153597	0.998837	0.931447	0.928743	0.00270374	29
cg04350421	22	39634647	PDGFB;PDGFB	PDGFB	Body;Body	N_Shelf	0.107235	0.545786	1.44802	0.153598	0.998837	0.598996	0.585593	0.0134031	29
cg22567775	17	1091415	ABR	ABR	TSS1500		0.0840547	5.18973	1.44769	0.153688	0.998837	0.973985	0.972014	0.00197079	29
cg00594148	16	67979437	SLC12A4;SLC12A4;SLC12A4;SLC12A4;SLC12A4;LCAT	SLC12A4;LCAT	Body;Body;Body;Body;Body;TSS1500		-0.105675	3.60121	-1.44764	0.153704	0.998837	0.920278	0.925006	-0.0047282	29
cg27359384	19	48626020	LIG1;LIG1;LIG1;LIG1	LIG1	Body;Body;Body;Body		0.091086	3.56941	1.44739	0.153773	0.998837	0.923497	0.919177	0.00432044	29
cg11976790	10	124320064	DMBT1;DMBT1;DMBT1	DMBT1	TSS200;TSS200;TSS200		-0.130814	-3.41694	-1.44721	0.153825	0.998837	0.0848256	0.0977642	-0.0129386	29
cg19387403	9	129860589	ANGPTL2;RALGPS1;RALGPS1;RALGPS1;RALGPS1	ANGPTL2;RALGPS1	Body;Body;Body;Body;Body		-0.071281	5.41717	-1.44691	0.153907	0.998837	0.976475	0.977385	-0.000909518	29
cg20094201	20	44520771	CTSA;CTSA;NEURL2;NEURL2;CTSA	CTSA;NEURL2	Body;Body;TSS1500;TSS1500;Body	S_Shore	0.103149	-1.05558	1.44594	0.154178	0.998837	0.334898	0.318522	0.0163753	29
cg16438182	17	78916567	RPTOR;RPTOR	RPTOR	Body;Body	S_Shore	0.0512897	5.32439	1.44579	0.154221	0.998837	0.97597	0.975097	0.000873465	29
cg24104633	14	67999913	PLEKHH1	PLEKHH1	TSS200	Island	0.0592723	-4.90388	1.44536	0.15434	0.998837	0.0328097	0.0322873	0.000522379	29
cg03631837	1	2237200	SKI	SKI	Body	Island	0.0724864	3.60514	1.44524	0.154373	0.998837	0.925015	0.921847	0.00316753	29
cg06245175	10	123670629	ATE1;ATE1;ATE1;ATE1;ATE1;ATE1	ATE1	Body;Body;Body;Body;Body;Body		0.0752663	5.84772	1.44452	0.154575	0.998837	0.98305	0.982462	0.00058794	29
cg15875860	22	38453467	PICK1;PICK1;PICK1;PICK1;PICK1	PICK1	1stExon;5'UTR;5'UTR;5'UTR;1stExon	Island	0.0722907	-4.86181	1.44381	0.154774	0.998837	0.0343422	0.0328315	0.00151071	29
cg26757025	15	68131903	LOC101929076		TSS1500	N_Shore	-0.0859423	-5.97352	-1.44259	0.155115	0.998837	0.0153953	0.0163287	-0.000933393	29
cg15584755	17	74157538	RNF157	RNF157	Body		-0.0829725	2.61904	-1.44212	0.155248	0.998837	0.856335	0.861258	-0.00492283	29
cg26943727	3	56591119	CCDC66;CCDC66;CCDC66	CCDC66	TSS200;TSS200;TSS200	Island	0.0978019	-5.8823	1.44199	0.155284	0.998837	0.0175062	0.0164526	0.00105367	29
cg02173004	6	33290722	DAXX;DAXX;DAXX;DAXX;DAXX;DAXX;DAXX	DAXX	1stExon;5'UTR;Body;5'UTR;1stExon;1stExon;5'UTR	Island	0.116274	-4.42823	1.44172	0.155361	0.998837	0.0465171	0.0441895	0.00232758	29
cg15373534	11	86209278	ME3;ME3;ME3	ME3	Body;Body;Body		-0.0449504	2.09484	-1.44168	0.155372	0.998837	0.806658	0.812915	-0.00625741	29
cg02170577	7	104939331	SRPK2	SRPK2	Body	N_Shelf	0.103613	3.1915	1.44158	0.155399	0.998837	0.901697	0.895715	0.00598238	29
cg21418052	13	31773806	B3GALTL	B3GLCT	TSS1500	N_Shore	0.154331	-1.04853	1.44138	0.155457	0.998837	0.337128	0.322323	0.0148048	29
cg19182908	22	38204192	GCAT	GCAT	Body	Island	-0.102339	-5.90312	-1.44035	0.155747	0.998837	0.0160608	0.0174833	-0.00142247	29
cg23826573	1	197886690	LHX9;LHX9;LHX9	LHX9	5'UTR;1stExon;Body	N_Shore	0.0676523	-1.12901	1.4403	0.155761	0.998837	0.320165	0.309679	0.0104855	29
cg08718648	2	208838200	PLEKHM3	PLEKHM3	Body		0.0794952	4.0368	1.43984	0.155888	0.998837	0.943546	0.940185	0.0033607	29
cg17356452	3	141105920	ZBTB38	ZBTB38	5'UTR		-0.0892908	4.55968	-1.43978	0.155906	0.998837	0.956132	0.9605	-0.00436767	29
cg15749748	20	61050560	GATA5	GATA5	Body	Island	-0.0971495	-4.07312	-1.43967	0.155936	0.998837	0.0558629	0.0595152	-0.0036523	29
cg13331691	15	67458370	SMAD3;SMAD3;SMAD3;SMAD3	SMAD3	Body;Body;Body;TSS200		-0.0560842	5.02644	-1.43961	0.155954	0.998837	0.969511	0.970614	-0.00110303	29
cg09665391	9	115819108	ZFP37;ZFP37;ZFP37	ZFP37	TSS200;TSS200;TSS200	Island	0.111731	-4.34075	1.43825	0.156339	0.998837	0.0497936	0.0467084	0.00308524	29
cg24140704	1	184724736	EDEM3	EDEM3	TSS1500	S_Shore	0.224485	-5.61335	1.43814	0.156369	0.998837	0.0214662	0.0205255	0.000940677	29
cg16496847	6	33386108	CUTA;CUTA;CUTA;CUTA;CUTA	CUTA	TSS200;TSS200;TSS200;TSS200;TSS200	Island	0.0361389	-5.54779	1.43806	0.156391	0.998837	0.0212674	0.0206706	0.000596722	29
cg21494913	13	24850677	SPATA13;SPATA13;SPATA13;SPATA13;SPATA13;SPATA13	SPATA13	5'UTR;Body;Body;Body;Body;Body		0.116812	-4.93855	1.43767	0.156503	0.998837	0.0335853	0.0313503	0.00223502	29
cg13428516	19	49224033	MAMSTR;RASIP1	MAMSTR;RASIP1	TSS1500;3'UTR	Island	0.346767	-2.03249	1.43761	0.156519	0.998837	0.225795	0.217188	0.00860666	29
cg10981257	6	33377112	KIFC1	KIFC1	Body	N_Shore	-0.105588	3.19604	-1.43716	0.156647	0.998837	0.896828	0.903302	-0.00647432	29
cg21345510	15	67358094	SMAD3	SMAD3	TSS200	Island	-0.0357283	-5.15915	-1.43697	0.156699	0.998837	0.0269288	0.0276245	-0.000695611	29
cg25264983	1	197236053	CRB1;CRB1;CRB1;CRB1;CRB1;CRB1	CRB1	TSS1500;TSS1500;TSS1500;TSS1500;TSS1500;5'UTR		0.123964	3.0395	1.43671	0.156775	0.998837	0.89206	0.884945	0.0071149	29
cg17090934	17	1063892	ABR;ABR	ABR	Body;5'UTR	N_Shore	-0.110711	4.11507	-1.43594	0.156992	0.998837	0.942198	0.946333	-0.00413508	29
cg02060525	7	99698596	MCM7;AP4M1;MCM7;MCM7	MCM7;AP4M1	5'UTR;TSS1500;TSS200;Body	Island	-0.0503626	-5.90823	-1.43496	0.157271	0.998837	0.0161531	0.0167372	-0.00058412	29
cg01236081	20	44527463	PLTP;PLTP	PLTP	3'UTR;3'UTR		-0.111771	0.868501	-1.43479	0.157316	0.998837	0.634328	0.653627	-0.0192983	29
cg10766546	14	60337674	RTN1	RTN1	TSS200	S_Shore	-0.0925129	-4.68403	-1.43459	0.157374	0.998837	0.0369037	0.0391503	-0.00224664	29
cg24361447	19	6379695	GTF2F1	GTF2F1	3'UTR		0.099001	3.92414	1.43406	0.157524	0.998837	0.938336	0.935688	0.00264883	29
cg12664464	20	61051021	GATA5;GATA5	GATA5	1stExon;5'UTR	Island	-0.143592	-4.3451	-1.43396	0.157554	0.998837	0.0494324	0.0513183	-0.0018859	29
cg01282046	14	68991371	RAD51B	RAD51B	Body		-0.0723268	5.39703	-1.43305	0.157813	0.998837	0.975777	0.977374	-0.00159631	29
cg15642326	19	45754146	MARK4	MARK4	TSS1500	N_Shore	-0.125875	-1.67063	-1.43303	0.157818	0.998837	0.234128	0.250464	-0.0163352	29
cg11355149	14	60715781	PPM1A;PPM1A;PPM1A	PPM1A	TSS200;TSS200;Body	Island	0.0961376	-5.34593	1.432	0.158111	0.998837	0.0252546	0.0237228	0.00153187	29
cg12982283	7	100208400	MOSPD3	MOSPD3	TSS1500	N_Shore	-0.0738143	4.94432	-1.43193	0.15813	0.998837	0.967446	0.969011	-0.00156506	29
cg24494009	15	101926307	PCSK6;PCSK6;PCSK6;PCSK6;PCSK6;PCSK6;PCSK6;PCSK6	PCSK6	Body;Body;Body;Body;Body;Body;Body;Body		-0.0544895	2.45097	-1.43184	0.158157	0.998837	0.841596	0.848133	-0.00653719	29
cg16575461	1	2225107	SKI	SKI	Body	S_Shelf	0.0725362	4.54624	1.43167	0.158205	0.998837	0.959464	0.957858	0.00160594	29
cg12409226	7	100076985	TSC22D4	TSC22D4	TSS200	S_Shore	-0.0754161	-3.59616	-1.43158	0.15823	0.998837	0.0752026	0.0789877	-0.00378504	29
cg07615435	7	98625802	SMURF1;SMURF1	SMURF1	3'UTR;3'UTR		0.0883023	5.4816	1.42936	0.158864	0.998837	0.978338	0.977295	0.00104277	29
cg27221424	22	33196103	SYN3;TIMP3;SYN3;SYN3	SYN3;TIMP3	Body;TSS1500;Body;Body	N_Shore	0.100852	3.33606	1.42921	0.158908	0.998837	0.910716	0.905882	0.00483392	29
cg09173565	17	78878278	RPTOR;RPTOR	RPTOR	Body;Body	N_Shore	-0.107534	5.36984	-1.42853	0.159101	0.998837	0.975	0.976915	-0.00191509	29
cg26576206	19	1064938	ABCA7	ABCA7	Body	Island	0.285677	-3.17109	1.42833	0.159159	0.998837	0.124059	0.108686	0.0153729	29
cg03012734	11	95545300	CEP57;CEP57;CEP57	CEP57	Body;Body;Body		0.180465	4.0275	1.4279	0.159282	0.998837	0.942292	0.936476	0.00581562	29
cg04623837	6	29943414	HCG9	HCG9	Body	N_Shore	-0.137095	-5.38533	-1.42767	0.159348	0.998837	0.0233874	0.0266603	-0.0032729	29
cg11331678	20	44540794	PLTP;PLTP	PLTP	TSS200;TSS200	Island	-0.133349	-5.11458	-1.4271	0.159513	0.998837	0.0295223	0.0309221	-0.00139972	29
cg19450406	1	197884932	LHX9	LHX9	Body	N_Shore	0.0952534	-4.70686	1.42694	0.159558	0.998837	0.0384696	0.0365485	0.00192115	29
cg16522697	10	104524136	WBP1L	WBP1L	Body		0.116751	3.67476	1.42671	0.159624	0.998837	0.928475	0.9229	0.00557439	29
cg00832222	3	64842959	ADAMTS9-AS2;MIR548A2	ADAMTS9-AS2;MIR548A2	Body;Body		-0.101011	1.62568	-1.42614	0.159787	0.998837	0.744288	0.759201	-0.0149123	29
cg04579966	13	24846221	SPATA13;SPATA13	SPATA13	Body;Body		-0.0445707	-4.6168	-1.42601	0.159825	0.998837	0.0387713	0.0398047	-0.00103341	29
cg14769121	7	98722470	SMURF1;SMURF1	SMURF1	Body;Body		-0.128433	3.03589	-1.42552	0.159966	0.998837	0.886963	0.889851	-0.00288796	29
cg13617209	6	33151849	COL11A2;COL11A2;COL11A2	COL11A2	Body;Body;Body		0.125117	3.89697	1.4254	0.160001	0.998837	0.937848	0.931629	0.00621919	29
cg25296343	19	49864882	TEAD2	TEAD2	5'UTR	N_Shore	0.121118	-3.61495	1.4252	0.160057	0.998837	0.0798528	0.07609	0.00376279	29
cg22814480	11	86259987	ME3;ME3;ME3	ME3	Body;Body;Body		-0.0761853	2.7006	-1.42489	0.160147	0.998837	0.86303	0.868283	-0.00525308	29
cg10323457	2	208890222	PLEKHM3;PLEKHM3	PLEKHM3	5'UTR;1stExon	Island	0.0438976	-6.16823	1.42487	0.160154	0.998837	0.0138792	0.013654	0.000225187	29
cg14383014	7	104759943	SRPK2;SRPK2;SRPK2	SRPK2	Body;Body;Body		0.0899169	2.18027	1.42454	0.160247	0.998837	0.823085	0.810459	0.0126253	29
cg18952015	3	141126070	ZBTB38	ZBTB38	5'UTR		0.0981316	4.0656	1.42435	0.160304	0.998837	0.943723	0.941141	0.00258166	29
cg07474359	10	124049781	BTBD16	BTBD16	Body		0.0874819	5.60753	1.42375	0.160476	0.998837	0.980058	0.979168	0.000890323	29
cg13744677	9	107690846	ABCA1	ABCA1	TSS1500	S_Shore	0.123081	-0.639741	1.42342	0.16057	0.998837	0.401772	0.385366	0.0164058	29
cg03820581	1	25944147	MAN1C1;MAN1C1;MAN1C1;MAN1C1	MAN1C1	5'UTR;5'UTR;1stExon;1stExon	Island	0.0753343	-5.26264	1.42326	0.160618	0.998837	0.0263003	0.0250698	0.00123051	29
cg22201734	22	39052759	CBY1;LOC646851;CBY1	CBY1	5'UTR;TSS200;5'UTR	Island	0.0299773	-5.50781	1.42288	0.160726	0.998837	0.0217288	0.021333	0.000395884	29
cg02675920	17	78747934	RPTOR;RPTOR	RPTOR	Body;Body		-0.119088	2.29186	-1.42269	0.160781	0.998837	0.821882	0.830085	-0.00820335	29
cg00620483	19	6732824	GPR108	GPR108	Body		-0.0875398	5.30374	-1.42197	0.160988	0.998837	0.974214	0.975688	-0.0014743	29
cg06825998	22	33074131	SYN3;SYN3;SYN3	SYN3	Body;Body;Body		0.0773408	1.67368	1.42181	0.161036	0.998837	0.760293	0.757139	0.00315376	29
cg14420164	2	202047669	CASP10;CASP10;CASP10;CASP10;CASP10;CASP10;CASP10;CASP10;CASP10;CASP10;CASP10;CASP10;CASP10;CASP10	CASP10	1stExon;5'UTR;1stExon;1stExon;1stExon;1stExon;1stExon;1stExon;5'UTR;5'UTR;5'UTR;5'UTR;5'UTR;5'UTR		-0.10814	-5.38852	-1.42163	0.161088	0.998837	0.0244299	0.0249567	-0.000526751	29
cg24606939	3	99979607	TBC1D23	TBC1D23	TSS200	N_Shore	-0.124746	-5.38311	-1.42137	0.161162	0.998837	0.0234937	0.0243798	-0.000886125	29
cg09911881	6	32020377	TNXB	TNXB	Body		-0.134793	2.77687	-1.41991	0.161584	0.998837	0.861709	0.876501	-0.0147919	29
cg11111423	6	33290629	DAXX;DAXX;DAXX;DAXX	DAXX	5'UTR;Body;Body;5'UTR	Island	0.038274	-4.58948	1.41971	0.161644	0.998837	0.040427	0.0394819	0.000945142	29
cg24579224	1	2205902	SKI	SKI	Body		-0.060249	5.43464	-1.41924	0.161781	0.998837	0.976841	0.977676	-0.000835148	29
cg17060157	17	78724127	RPTOR;RPTOR	RPTOR	Body;Body	S_Shelf	0.0711161	-2.18891	1.41882	0.161903	0.998837	0.186247	0.182288	0.00395889	29
cg00619087	7	104919615	SRPK2;SRPK2	SRPK2	5'UTR;Body		0.239375	2.29087	1.41863	0.161957	0.998837	0.829929	0.805974	0.0239552	29
cg14809051	22	32924847	SYN3;SYN3;SYN3;SYN3;SYN3;SYN3	SYN3	ExonBnd;ExonBnd;ExonBnd;Body;Body;Body		-0.0796771	-0.123974	-1.41826	0.162064	0.998837	0.473509	0.483767	-0.0102586	29
cg25759533	19	6232399	MLLT1	MLLT1	Body	S_Shore	-0.0813834	3.96367	-1.41709	0.162404	0.998837	0.936703	0.94071	-0.00400714	29
cg22306690	17	1088340	ABR	ABR	5'UTR		-0.066755	5.76824	-1.41654	0.162564	0.998837	0.981301	0.982343	-0.0010422	29
cg00151815	7	104790354	SRPK2;SRPK2;SRPK2	SRPK2	Body;Body;Body		0.061839	5.63807	1.41633	0.162627	0.998837	0.980597	0.979704	0.000893132	29
cg22501666	6	32070101	TNXB	TNXB	5'UTR		0.090093	3.99911	1.41591	0.162748	0.998837	0.941302	0.939029	0.0022738	29
cg22045105	7	98642053	SMURF1;SMURF1;SMURF1	SMURF1	Body;Body;Body		0.120241	3.65045	1.41581	0.162777	0.998837	0.926329	0.922493	0.00383647	29
cg07434008	17	78848766	RPTOR;RPTOR	RPTOR	Body;Body	N_Shore	-0.0859059	3.25939	-1.4156	0.162837	0.998837	0.901303	0.90692	-0.00561781	29
cg01668368	10	123659801	ATE1;ATE1;ATE1;ATE1;ATE1;ATE1	ATE1	Body;Body;Body;Body;Body;Body		0.0942402	4.82674	1.41489	0.163044	0.998837	0.966077	0.964665	0.00141173	29
cg01881428	6	33131319	COL11A2;COL11A2;COL11A2	COL11A2	3'UTR;3'UTR;3'UTR	S_Shore	0.115961	3.11015	1.4144	0.163188	0.998837	0.898259	0.889871	0.00838759	29
cg13205613	6	32042351	TNXB	TNXB	Body		-0.0848275	2.77957	-1.41439	0.163191	0.998837	0.867517	0.875573	-0.008056	29
cg06617879	17	78849431	RPTOR;RPTOR	RPTOR	Body;Body	Island	0.0900032	3.68988	1.41372	0.163388	0.998837	0.929108	0.925113	0.0039946	29
cg26804124	6	30154270	TRIM26	TRIM26	Body		-0.0733685	5.2099	-1.41362	0.163417	0.998837	0.972791	0.974063	-0.0012726	29
cg16179521	15	102009894	PCSK6;PCSK6;PCSK6;PCSK6;PCSK6;PCSK6;PCSK6;PCSK6	PCSK6	Body;Body;Body;Body;Body;Body;Body;Body		0.120131	-1.70543	1.41322	0.163533	0.998837	0.247805	0.231708	0.0160973	29
cg26950876	6	32042526	TNXB	TNXB	Body		-0.101752	5.06381	-1.41238	0.163779	0.998837	0.969858	0.97123	-0.00137154	29
cg17214263	15	101888579	PCSK6;PCSK6;PCSK6;PCSK6;PCSK6	PCSK6	Body;Body;Body;Body;Body		0.148204	5.04437	1.41234	0.16379	0.998837	0.971367	0.966723	0.00464399	29
cg19514613	19	45409713	APOE	APOE	5'UTR	N_Shelf	-0.116217	-2.40142	-1.41199	0.163893	0.998837	0.155758	0.167622	-0.0118633	29
cg13270406	20	44520068	CTSA;CTSA;NEURL2;CTSA	CTSA;NEURL2	5'UTR;Body;TSS200;Body	Island	0.0564919	-5.99322	1.41168	0.163984	0.998837	0.0158398	0.0152483	0.000591574	29
cg05506809	10	69648299	SIRT1;SIRT1	SIRT1	5'UTR;Body	S_Shelf	0.055815	4.1533	1.41152	0.16403	0.998837	0.947506	0.945547	0.00195882	29
cg06408571	6	33376675	KIFC1	KIFC1	Body	N_Shore	0.203714	3.78435	1.41107	0.164161	0.998837	0.935634	0.917614	0.0180208	29
cg25060715	1	197555123	DENND1B;DENND1B;DENND1B;DENND1B	DENND1B	Body;Body;Body;Body		0.0657588	4.48169	1.41107	0.164162	0.998837	0.957682	0.956006	0.00167589	29
cg24997744	17	79433049	BAHCC1	BAHCC1	3'UTR	S_Shore	0.155007	3.6894	1.41063	0.164292	0.998837	0.927574	0.921753	0.00582099	29
cg25247183	22	38073049	LGALS1	LGALS1	Body	Island	0.0391628	-5.27256	1.41031	0.164385	0.998837	0.025545	0.0250004	0.000544559	29
cg26791659	6	32163054	GPSM3;NOTCH4	GPSM3;NOTCH4	5'UTR;3'UTR	N_Shore	-0.102871	-5.50672	-1.41026	0.1644	0.998837	0.0210593	0.0228512	-0.00179187	29
cg22068452	10	104534302	WBP1L	WBP1L	Body		-0.0831597	5.03643	-1.40994	0.164494	0.998837	0.969512	0.970591	-0.00107869	29
cg09916668	14	68005545	PLEKHH1	PLEKHH1	5'UTR		-0.0986014	5.1017	-1.40979	0.164537	0.998837	0.970027	0.97236	-0.00233373	29
cg00098239	19	7599173	PNPLA6;PNPLA6;PNPLA6;PNPLA6;PNPLA6;PNPLA6	PNPLA6	TSS1500;5'UTR;TSS1500;5'UTR;1stExon;TSS1500	Island	-0.0721198	-6.45114	-1.40944	0.16464	0.998837	0.0112288	0.0116324	-0.000403622	29
cg01493678	6	32784825	HLA-DOB	HLA-DOB	TSS200		-0.127546	1.69003	-1.40872	0.164854	0.998837	0.75166	0.763701	-0.0120409	29
cg23991209	14	68973600	RAD51B	RAD51B	Body		0.099123	-0.0331814	1.40845	0.164931	0.998837	0.502785	0.486786	0.0159994	29
cg13859905	19	45797423	MARK4;MARK4	MARK4	Body;Body		-0.0891006	2.03673	-1.40821	0.165003	0.998837	0.797451	0.801366	-0.00391423	29
cg21195914	17	1026539	ABR;ABR	ABR	Body;Body	N_Shelf	0.124701	-3.97752	1.40805	0.16505	0.998837	0.0635019	0.0599137	0.00358816	29
cg08799922	12	7245030	C1R;C1R	C1R	1stExon;5'UTR		0.16106	-2.08935	1.4077	0.165153	0.998837	0.206169	0.187099	0.0190698	29
cg25622487	11	95524042	FAM76B;CEP57	FAM76B;CEP57	TSS1500;Body	Island	0.0924645	-6.18841	1.40688	0.165396	0.998837	0.0141959	0.0133866	0.000809372	29
cg19666293	6	31926985	SKIV2L;RDBP	SKIC2;NELFE	1stExon;TSS200	S_Shore	-0.083325	-6.51791	-1.4068	0.165419	0.998837	0.0106577	0.0112103	-0.000552557	29
cg27520502	17	26684562	POLDIP2;POLDIP2;TMEM199	POLDIP2;TMEM199	1stExon;5'UTR;TSS200	Island	0.104099	-4.112	1.40654	0.165496	0.998837	0.0576728	0.0541103	0.00356244	29
cg13970216	6	31916128	CFB	CFB	Body		0.100495	3.02538	1.40643	0.16553	0.998837	0.888842	0.885257	0.00358488	29
cg10066494	3	141150514	ZBTB38	ZBTB38	5'UTR		0.0742946	3.50737	1.40605	0.165642	0.998837	0.920591	0.916316	0.00427486	29
cg16831331	17	79047681	BAIAP2;BAIAP2;BAIAP2;BAIAP2	BAIAP2	Body;Body;Body;Body	S_Shore	-0.0729801	1.40076	-1.4058	0.165714	0.998837	0.719687	0.727847	-0.00815974	29
cg22095709	12	7245054	C1R	C1R	TSS200		0.222028	-2.98442	1.40545	0.165817	0.998837	0.130368	0.112381	0.0179877	29
cg03023437	2	198380305	MOBKL3;MOBKL3;MOBKL3	MOB4	TSS200;TSS1500;TSS1500	N_Shore	-0.131045	-6.01282	-1.40544	0.165821	0.998837	0.0152334	0.0160656	-0.000832125	29
cg04461691	17	74237311	RNF157	RNF157	TSS1500	S_Shore	0.155481	-3.85846	1.4054	0.165831	0.998837	0.0721228	0.0639172	0.0082056	29
cg19471291	6	30166570	TRIM26	TRIM26	Body		0.0288329	5.09068	1.40466	0.166052	0.998837	0.971738	0.971186	0.000551711	29
cg03211233	10	69644204	SIRT1;SIRT1	SIRT1	TSS1500;TSS1500	Island	-0.0515128	-6.13495	-1.40361	0.166361	0.998837	0.013779	0.0144192	-0.000640157	29
cg12097330	17	79050221	BAIAP2;BAIAP2;BAIAP2;BAIAP2	BAIAP2	Body;Body;Body;Body	N_Shore	0.106111	4.69135	1.40347	0.166404	0.998837	0.96316	0.960749	0.00241043	29
cg04629501	6	43738402	VEGFA;VEGFA;VEGFA;VEGFA;VEGFA;VEGFA;VEGFA;VEGFA;VEGFA;VEGFA;VEGFA;VEGFA;VEGFA;VEGFA;VEGFA;VEGFA;VEGFA;VEGFA;VEGFA;VEGFA;VEGFA;VEGFA;VEGFA;VEGFA;VEGFA;VEGFA;VEGFA;VEGFA;VEGFA;VEGFA;VEGFA;VEGFA;VEGFA;VEGFA;VEGFA;VEGFA;VEGFA	VEGFA	5'UTR;5'UTR;5'UTR;5'UTR;5'UTR;5'UTR;5'UTR;5'UTR;5'UTR;5'UTR;5'UTR;5'UTR;5'UTR;5'UTR;5'UTR;5'UTR;5'UTR;5'UTR;1stExon;1stExon;1stExon;1stExon;1stExon;1stExon;1stExon;1stExon;1stExon;1stExon;1stExon;1stExon;1stExon;1stExon;1stExon;1stExon;1stExon;1stExon;TSS1500	Island	0.0543681	-5.08485	1.40304	0.166533	0.998837	0.0291895	0.0283544	0.000835071	29
cg21132779	6	33359789	KIFC1	KIFC1	Body	Island	-0.0498509	-6.13775	-1.403	0.166545	0.998837	0.0138069	0.014315	-0.000508154	29
cg15102593	3	100120429	LNP1;LNP1;TOMM70A	LNP1;TOMM70	5'UTR;1stExon;TSS1500	Island	0.0780507	-5.90313	1.40262	0.166656	0.998837	0.0170099	0.0162359	0.000773933	29
cg09475326	17	79062227	BAIAP2;BAIAP2;BAIAP2;BAIAP2	BAIAP2	Body;Body;Body;Body		0.0763534	3.09239	1.40251	0.166688	0.998837	0.895344	0.892402	0.0029419	29
cg11953383	11	86383255	ME3;ME3;ME3	ME3	5'UTR;TSS200;5'UTR	Island	-0.0423409	-6.20786	-1.40154	0.166976	0.998837	0.0131315	0.0136449	-0.000513482	29
cg16002544	6	32184498	NOTCH4	NOTCH4	Body		-0.0745609	5.46624	-1.40012	0.167398	0.998837	0.977275	0.977985	-0.000709465	29
cg25771140	1	207494472	CD55;CD55	CD55	TSS1500;TSS1500	N_Shore	0.0756009	-6.06328	1.39839	0.167916	0.998837	0.0152228	0.0145489	0.000673979	29
cg07913999	7	99613796	ZKSCAN1	ZKSCAN1	5'UTR	Island	-0.0736925	-4.70949	-1.39818	0.167979	0.998837	0.03612	0.0383236	-0.00220359	29
cg21478218	6	30157994	TRIM26	TRIM26	Body		0.104209	3.4734	1.39811	0.168	0.998837	0.91906	0.913015	0.00604513	29
cg15799109	15	67418428	SMAD3;SMAD3	SMAD3	Body;5'UTR		0.0529079	4.47776	1.39759	0.168153	0.998837	0.957724	0.95596	0.00176322	29
cg20635071	6	31125241	CCHCR1;TCF19;TCF19;CCHCR1;CCHCR1	CCHCR1;TCF19	1stExon;TSS1500;TSS1500;1stExon;5'UTR	N_Shore	0.0914502	5.33564	1.39759	0.168155	0.998837	0.976441	0.974411	0.00202987	29
cg20771168	7	104785279	SRPK2;SRPK2;SRPK2	SRPK2	Body;Body;Body		-0.0895099	5.10836	-1.39755	0.168167	0.998837	0.970714	0.972012	-0.00129848	29
cg01949002	1	2203589	SKI	SKI	Body		-0.0960502	2.5667	-1.39643	0.168501	0.998837	0.850484	0.856657	-0.00617308	29
cg26935722	6	30880476	GTF2H4	GTF2H4	Body	N_Shore	0.0726065	4.60747	1.39617	0.168579	0.998837	0.961334	0.959117	0.00221658	29
cg11336294	1	197115979	ASPM	ASPM	TSS200		-0.0499449	-4.78606	-1.3961	0.168599	0.998837	0.0347016	0.0357243	-0.00102264	29
cg15991644	16	75499696	TMEM170A;TMEM170A;TMEM170A;TMEM170A	TMEM170A	TSS1500;TSS1500;TSS1500;TSS1500	S_Shore	0.0964928	4.58241	1.39587	0.168669	0.998837	0.959933	0.958333	0.00159937	29
cg13738007	2	180612075	ZNF385B;ZNF385B	ZNF385B	TSS1500;Body		-0.0696979	5.18601	-1.39451	0.169078	0.998837	0.972067	0.973893	-0.00182571	29
cg11758943	12	56521594	ESYT1	ESYT1	TSS1500	N_Shore	-0.106084	-6.33868	-1.39408	0.169205	0.998837	0.0121298	0.0128103	-0.000680429	29
cg03127558	19	49223278	MAMSTR	MAMSTR	TSS1500	Island	0.189866	4.30712	1.39375	0.169306	0.998837	0.951858	0.943337	0.00852193	29
cg09579620	1	207652062	CR2;CR2	CR2	Body;Body		-0.104281	3.93248	-1.39329	0.169443	0.998837	0.933202	0.939653	-0.006451	29
cg10706006	9	77229866	RORB	RORB	Body		-0.252717	3.90595	-1.3931	0.1695	0.998837	0.919631	0.937096	-0.017465	29
cg23931437	22	33023190	SYN3;SYN3;SYN3	SYN3	Body;Body;Body		-0.107458	-5.32472	-1.39273	0.169611	0.998837	0.0243266	0.0259767	-0.00165013	29
cg04785838	6	30181742	TRIM26	TRIM26	TSS1500	Island	0.0692117	-5.70039	1.39249	0.169684	0.998837	0.019555	0.0185662	0.000988833	29
cg11443938	5	35651602	SPEF2;SPEF2	SPEF2	Body;Body		-0.125322	0.473942	-1.39207	0.16981	0.998837	0.56928	0.59049	-0.0212101	29
cg00119904	22	33179113	SYN3;SYN3;SYN3	SYN3	Body;Body;Body		0.125531	4.50169	1.39203	0.169824	0.998837	0.957812	0.954883	0.002929	29
cg27288595	3	141094238	ZBTB38	ZBTB38	5'UTR		0.0717001	4.92797	1.39202	0.169824	0.998837	0.968685	0.966944	0.00174044	29
cg03373091	22	38902403	DDX17;DDX17	DDX17	TSS200;TSS200	Island	0.0787841	-6.05954	1.39163	0.169943	0.998837	0.0153424	0.0147945	0.00054786	29
cg01064307	1	207495038	CD55;CD55;CD55;CD55	CD55	1stExon;1stExon;5'UTR;5'UTR	Island	0.0816125	-5.29982	1.39131	0.17004	0.998837	0.02557	0.0245727	0.000997366	29
cg23190203	10	102791082	PDZD7;SFXN3;SFXN3	PDZD7;SFXN3	TSS1500;5'UTR;1stExon	N_Shore	0.0982771	-5.67207	1.39127	0.170052	0.998837	0.0201442	0.0190541	0.00109016	29
cg24498636	6	33288372	DAXX;DAXX;DAXX;DAXX	DAXX	Body;Body;Body;Body	N_Shore	-0.092024	2.98781	-1.39105	0.170117	0.998837	0.882791	0.889808	-0.0070176	29
cg18609120	6	29945409	HCG9	HCG9	Body	S_Shore	-0.124567	4.41137	-1.39083	0.170185	0.998837	0.951189	0.956026	-0.00483636	29
cg10205038	14	93052501	RIN3	RIN3	Body		-0.308806	-4.83073	-1.39074	0.170212	0.998837	0.0378167	0.0414641	-0.00364743	29
cg05829547	5	39365390	C9	C9	TSS1500		-0.160192	1.18621	-1.39018	0.170379	0.998837	0.677212	0.702294	-0.025082	29
cg23034206	9	73192256	TRPM3;TRPM3;TRPM3;TRPM3;TRPM3;TRPM3;TRPM3	TRPM3	Body;Body;Body;Body;Body;Body;Body		0.120427	3.35097	1.39002	0.17043	0.998837	0.910759	0.9052	0.00555896	29
cg26927285	19	46280688	DMPK;DMPK;DMPK;DMPK	DMPK	Body;Body;Body;Body	Island	-0.0305138	5.23835	-1.38984	0.170483	0.998837	0.973945	0.974373	-0.000427508	29
cg14104626	5	156988400	ADAM19	ADAM19	Body		-0.0704931	4.05735	-1.38974	0.170513	0.998837	0.941695	0.944073	-0.00237781	29
cg03200376	1	26112388	MAN1C1;MAN1C1	MAN1C1	3'UTR;3'UTR		0.0648993	5.11736	1.3895	0.170585	0.998837	0.972343	0.971191	0.00115177	29
cg04942111	19	6393779	MIR6790;GTF2F1	MIR6790;GTF2F1	TSS1500;TSS1500	Island	-0.0759305	-5.32064	-1.38947	0.170595	0.998837	0.0238357	0.0254885	-0.00165284	29
cg27261921	6	33361102	KIFC1	KIFC1	Body	S_Shore	0.0791924	-0.0220827	1.38936	0.170627	0.998837	0.50073	0.491624	0.00910618	29
cg20513448	7	104837830	SRPK2;SRPK2	SRPK2	Body;Body		-0.0894471	5.2206	-1.38926	0.170659	0.998837	0.972694	0.974347	-0.00165309	29
cg11834106	6	31747010	VARS	VARS1	Body		-0.0386231	5.53393	-1.38918	0.170681	0.998837	0.978576	0.97907	-0.000494902	29
cg10803302	1	197149498	ZBTB41	ZBTB41	Body		-0.0786003	3.96089	-1.38909	0.170709	0.998837	0.937423	0.940665	-0.0032418	29
cg11551448	2	202060708	CASP10;CASP10;CASP10	CASP10	Body;Body;Body		-0.0718755	1.03743	-1.38904	0.170725	0.998837	0.663574	0.677023	-0.0134489	29
cg03935228	7	104771546	SRPK2;SRPK2;SRPK2	SRPK2	Body;Body;Body		-0.117131	3.01148	-1.38887	0.170777	0.998837	0.879312	0.887491	-0.00817901	29
cg06695611	2	180726328	ZNF385B;MIR1258	ZNF385B;MIR1258	TSS200;TSS1500	Island	-0.0623379	-4.85329	-1.3888	0.170797	0.998837	0.0334298	0.0344771	-0.00104722	29
cg18178432	20	44517288	NEURL2;C20orf165	NEURL2;SPATA25	3'UTR;TSS1500	N_Shore	-0.0828101	2.71762	-1.38797	0.17105	0.998837	0.863714	0.869167	-0.00545261	29
cg04692301	6	33152695	COL11A2;COL11A2;COL11A2	COL11A2	Body;Body;Body		0.0634674	2.00307	1.38733	0.171242	0.998837	0.803779	0.794768	0.00901173	29
cg00030432	7	100028974	MEPCE	MEPCE	1stExon	S_Shore	-0.0833674	0.279173	-1.3866	0.171465	0.998837	0.536733	0.557042	-0.0203086	29
cg17773047	14	60717502	PPM1A;PPM1A;PPM1A	PPM1A	Body;5'UTR;5'UTR	S_Shore	0.109234	4.0223	1.38562	0.17176	0.998837	0.942775	0.938386	0.00438953	29
cg10969229	6	33385878	CUTA;CUTA;CUTA;CUTA;CUTA;CUTA;CUTA;CUTA;CUTA	CUTA	1stExon;5'UTR;1stExon;5'UTR;5'UTR;1stExon;1stExon;1stExon;5'UTR	Island	0.0868001	-5.238	1.38512	0.171913	0.998837	0.0266769	0.0257396	0.000937379	29
cg04406111	10	123779210	TACC2;TACC2	TACC2	5'UTR;5'UTR		-0.330828	1.18942	-1.38501	0.171945	0.998837	0.652381	0.696936	-0.0445543	29
cg07592830	1	198259669	NEK7	NEK7	Body		0.0606929	4.3293	1.38468	0.172048	0.998837	0.953385	0.951151	0.00223332	29
cg22135102	6	32036897	TNXB	TNXB	Body		0.0948153	3.80181	1.3837	0.172344	0.998837	0.932124	0.930884	0.00123975	29
cg10403266	15	101987007	PCSK6;PCSK6;PCSK6;PCSK6;PCSK6;PCSK6;PCSK6	PCSK6	Body;Body;Body;Body;Body;Body;Body		0.0760144	3.28045	1.38346	0.172419	0.998837	0.908504	0.902958	0.00554628	29
cg25520679	17	1959121	HIC1;HIC1	HIC1	TSS1500;5'UTR	Island	0.0649339	-5.76905	1.38323	0.172488	0.998837	0.0185976	0.0177575	0.000840133	29
cg25538435	3	64988071	ADAMTS9-AS2	ADAMTS9-AS2	Body		0.0601848	3.70028	1.38262	0.172674	0.998837	0.929127	0.926796	0.00233053	29
cg05663905	17	78668180	RPTOR;RPTOR	RPTOR	Body;Body		0.0698869	5.7785	1.38133	0.17307	0.998837	0.982354	0.981512	0.00084146	29
cg08876490	15	42264839	EHD4	EHD4	TSS200	Island	0.0402954	-6.34152	1.38119	0.17311	0.998837	0.0123806	0.0120491	0.000331553	29
cg12657361	3	141161911	ZBTB38	ZBTB38	Body		-0.0638687	5.02822	-1.38086	0.173212	0.998837	0.969605	0.97049	-0.000885161	29
cg13139697	14	60063073	RTN1;RTN1;RTN1	RTN1	3'UTR;3'UTR;3'UTR		-0.0665678	1.70382	-1.38033	0.173375	0.998837	0.756392	0.768461	-0.0120683	29
cg03903831	13	24739249	SPATA13;SPATA13	SPATA13	5'UTR;5'UTR	S_Shelf	-0.0611379	1.45901	-1.37967	0.173575	0.998837	0.727054	0.737615	-0.0105609	29
cg12382153	15	58357204	ALDH1A2;ALDH1A2	ALDH1A2	Body;Body	N_Shore	0.155534	-3.04447	1.37955	0.173614	0.998837	0.118235	0.10587	0.0123645	29
cg14969125	22	32959103	SYN3;SYN3;SYN3	SYN3	Body;Body;Body		-0.0720332	3.23369	-1.37955	0.173614	0.998837	0.899956	0.905125	-0.00516979	29
cg19392379	10	123909426	TACC2;TACC2	TACC2	Body;Body		0.341599	2.47499	1.37846	0.173948	0.998837	0.840265	0.810873	0.0293918	29
cg20822628	20	61041592	GATA5	GATA5	Body	Island	-0.195606	4.39957	-1.37834	0.173983	0.998837	0.942571	0.957151	-0.01458	29
cg08760589	1	26002451	MAN1C1;MAN1C1	MAN1C1	Body;Body		0.0528941	1.13478	1.37797	0.174096	0.998837	0.688887	0.67731	0.0115767	29
cg02110776	17	983522	ABR;ABR;ABR	ABR	Body;Body;Body	S_Shore	0.113288	4.88074	1.37777	0.174159	0.998837	0.967294	0.965443	0.00185019	29
cg06056514	6	31747433	VARS	VARS1	Body		-0.047547	5.09564	-1.37776	0.174161	0.998837	0.971107	0.971851	-0.00074355	29
cg17171962	17	1958164	HIC1;HIC1	HIC1	TSS1500;TSS1500	Island	0.0321995	-5.78422	1.37686	0.174439	0.998837	0.0180952	0.0176042	0.000490993	29
cg16380016	14	68950837	RAD51B;RAD51B	RAD51B	Body;Body		0.0663532	0.439842	1.37665	0.174503	0.998837	0.58005	0.569277	0.0107726	29
cg22035374	17	78680606	RPTOR;RPTOR	RPTOR	Body;Body		0.0703352	3.09419	1.37663	0.17451	0.998837	0.896249	0.892614	0.00363454	29
cg17100770	17	79532602	NPLOC4	NPLOC4	Body		-0.0835584	4.96411	-1.3766	0.174519	0.998837	0.967784	0.969225	-0.00144152	29
cg16233136	2	208693096	PLEKHM3	PLEKHM3	Body		-0.102668	3.71094	-1.37522	0.174943	0.998837	0.923209	0.930763	-0.00755387	29
cg15547672	17	78768940	RPTOR;RPTOR	RPTOR	Body;Body		0.0916885	5.16748	1.37473	0.175094	0.998837	0.973329	0.971654	0.00167517	29
cg24547837	2	208687540	PLEKHM3	PLEKHM3	3'UTR		0.121534	4.23523	1.3746	0.175136	0.998837	0.946104	0.945601	0.000503212	29
cg12155732	10	124220091	HTRA1	HTRA1	TSS1500	N_Shore	-0.227746	0.340477	-1.37402	0.175314	0.998837	0.543862	0.567766	-0.0239034	29
cg09820865	10	123258563	FGFR2;FGFR2;FGFR2;FGFR2;FGFR2;FGFR2;FGFR2;FGFR2;FGFR2	FGFR2	Body;Body;Body;Body;Body;Body;Body;Body;Body		0.0585728	4.60073	1.37394	0.175339	0.998837	0.960725	0.959575	0.00115019	29
cg07618159	19	306671	MIER2	MIER2	3'UTR	Island	0.0359176	5.07405	1.37392	0.175344	0.998837	0.971469	0.970758	0.000710263	29
cg17319109	6	31926586	SKIV2L;SKIV2L;RDBP	SKIC2;NELFE	1stExon;5'UTR;5'UTR	Island	-0.0489156	-6.50339	-1.37341	0.175502	0.998837	0.0107408	0.0111681	-0.00042725	29
cg24521240	17	982555	ABR;ABR;ABR;ABR;ABR;ABR;ABR	ABR	TSS200;ExonBnd;ExonBnd;ExonBnd;Body;Body;Body	S_Shore	-0.0805277	5.51221	-1.37278	0.175697	0.998837	0.977738	0.97883	-0.00109253	29
cg04747451	7	99701060	AP4M1;MCM7;MCM7	AP4M1;MCM7	Body;TSS1500;TSS1500	S_Shore	-0.0617645	2.53546	-1.37277	0.175698	0.998837	0.848954	0.855224	-0.00626986	29
cg00967711	3	100281202	TMEM45A	TMEM45A	Body		0.0684905	2.22208	1.37258	0.175757	0.998837	0.82343	0.818255	0.00517542	29
cg01881525	1	2191558	SKI	SKI	Body		0.0829507	1.40407	1.37215	0.175893	0.998837	0.731596	0.716259	0.015337	29
cg08031728	9	107570295	ABCA1	ABCA1	Body		0.0793917	5.09267	1.37197	0.175945	0.998837	0.972044	0.970325	0.00171898	29
cg16576052	14	68038799	PLEKHH1	PLEKHH1	Body	Island	0.082568	2.05613	1.37185	0.175984	0.998837	0.808781	0.800383	0.00839837	29
cg10674805	6	31937437	SKIV2L	SKIC2	Body	N_Shelf	0.0346521	5.53179	1.37176	0.176013	0.998837	0.979079	0.978516	0.000562375	29
cg25772658	6	32038027	TNXB	TNXB	Body		0.110583	4.30734	1.37174	0.176019	0.998837	0.952342	0.948735	0.00360656	29
cg00021108	14	92980026	RIN3	RIN3	TSS200	Island	0.0409301	-4.96001	1.37156	0.176073	0.998837	0.0315704	0.0308554	0.000715041	29
cg03999085	15	31363615	TRPM1;TRPM1;TRPM1;TRPM1	TRPM1	Body;Body;Body;Body		-0.074112	2.10124	-1.3714	0.176123	0.998837	0.806415	0.812677	-0.00626124	29
cg00651709	8	23080053	TNFRSF10A	TNFRSF10A	Body	N_Shore	0.0711916	5.29892	1.37131	0.17615	0.998837	0.97559	0.974414	0.00117625	29
cg14767203	2	180725105	ZNF385B	ZNF385B	5'UTR	N_Shore	-0.165693	-2.78923	-1.37117	0.176196	0.998837	0.126675	0.137419	-0.0107439	29
cg14212631	1	197115504	ASPM	ASPM	1stExon		0.0773592	-5.53867	1.37046	0.176414	0.998837	0.0218511	0.0207687	0.00108243	29
cg01628067	1	2222419	SKI	SKI	Body	Island	0.0709255	-5.88231	1.37045	0.176416	0.998837	0.0173293	0.016421	0.000908249	29
cg00712390	17	79373624	BAHCC1	BAHCC1	1stExon	Island	0.155658	-4.51866	1.3701	0.176526	0.998837	0.0458609	0.0423555	0.00350541	29
cg19558049	19	306297	MIER2	MIER2	3'UTR	Island	0.0461508	4.44132	1.36984	0.176606	0.998837	0.956323	0.955292	0.00103119	29
cg25883405	7	104865796	SRPK2;SRPK2	SRPK2	Body;Body		-0.119123	-3.13747	-1.3694	0.176743	0.998837	0.100325	0.11108	-0.0107549	29
cg01744215	16	9056616	USP7	USP7	Body	Island	0.0357019	-6.1697	1.36911	0.176833	0.998837	0.0138986	0.0135682	0.000330358	29
cg24145486	19	1054884	ABCA7	ABCA7	Body	S_Shelf	0.0668845	5.08165	1.36902	0.176861	0.998837	0.971574	0.970539	0.00103541	29
cg06951404	15	42192071	EHD4	EHD4	3'UTR	N_Shore	-0.130157	3.85795	-1.36857	0.177001	0.998837	0.930231	0.936953	-0.00672232	29
cg00872631	1	184464300	C1orf21	C1orf21	Body		0.0960835	2.96631	1.3684	0.177054	0.998837	0.885731	0.880167	0.00556398	29
cg26321644	20	44540062	PLTP;PLTP	PLTP	Body;Body	Island	0.154094	-5.07952	1.36816	0.177128	0.998837	0.0341249	0.0290653	0.00505966	29
cg24881159	15	31284219	MTMR10	MTMR10	TSS1500	Island	0.0883342	-5.0278	1.36797	0.177187	0.998837	0.0309374	0.029439	0.00149839	29
cg02564259	16	67978429	SLC12A4;SLC12A4;SLC12A4;SLC12A4;SLC12A4;LCAT	SLC12A4;LCAT	3'UTR;3'UTR;3'UTR;3'UTR;3'UTR;TSS1500		0.0743652	4.96687	1.36797	0.17719	0.998837	0.969375	0.967887	0.00148755	29
cg22271697	19	1042536	ABCA7	ABCA7	Body	N_Shelf	0.0646046	2.74526	1.36789	0.177213	0.998837	0.871653	0.867274	0.00437851	29
cg12892562	20	44539827	PLTP;PLTP;PLTP;PLTP	PLTP	TSS200;Body;Body;Body	Island	0.129845	-4.4267	1.36742	0.17736	0.998837	0.0481272	0.044062	0.00406516	29
cg21573745	19	48640719	LIG1	LIG1	Body	Island	-0.0898444	3.74615	-1.36716	0.17744	0.998837	0.927474	0.931607	-0.00413304	29
cg06707286	15	102010195	PCSK6;PCSK6;PCSK6;PCSK6;PCSK6;PCSK6;PCSK6;PCSK6	PCSK6	Body;Body;Body;Body;Body;Body;Body;Body		0.122556	4.1837	1.36701	0.177488	0.998837	0.948847	0.942701	0.006146	29
cg02751803	16	56998622	CETP	CETP	Body		-0.0769866	-6.52088	-1.36697	0.177499	0.998837	0.0105886	0.0112563	-0.00066768	29
cg12263219	3	100120342	LNP1;TOMM70A;LNP1	LNP1;TOMM70	5'UTR;TSS200;1stExon	Island	0.0900398	-5.38191	1.36639	0.17768	0.998837	0.0243898	0.0232147	0.00117511	29
cg21494626	15	67390372	SMAD3	SMAD3	Body		0.135389	2.86086	1.36597	0.177811	0.998837	0.879721	0.871272	0.00844841	29
cg12437628	15	58306165	ALDH1A2;ALDH1A2;ALDH1A2;ALDH1A2	ALDH1A2	Body;Body;1stExon;5'UTR		-0.126405	3.23022	-1.3658	0.177863	0.998837	0.897173	0.904074	-0.00690155	29
cg15166583	11	86208322	ME3;ME3;ME3	ME3	Body;Body;Body		-0.0666444	4.54404	-1.36554	0.177944	0.998837	0.957643	0.959516	-0.00187284	29
cg26828689	20	44662145	SLC12A5;SLC12A5	SLC12A5	Body;Body	S_Shore	0.21998	2.009	1.36549	0.17796	0.998837	0.801074	0.781566	0.0195081	29
cg23725163	1	198171271	NEK7	NEK7	5'UTR		-0.0783299	1.20803	-1.3648	0.178177	0.998837	0.687899	0.704294	-0.0163947	29
cg25656098	19	517087	C19orf20	TPGS1	Body	N_Shore	0.0972686	4.11836	1.36431	0.17833	0.998837	0.945297	0.943544	0.00175271	29
cg12557168	7	99630979	ZKSCAN1	ZKSCAN1	Body		0.0496263	4.24744	1.36403	0.178416	0.998837	0.950498	0.94907	0.00142751	29
cg11151396	22	38900901	DDX17;DDX17	DDX17	Body;Body	N_Shore	-0.0947223	-5.65159	-1.36334	0.178634	0.998837	0.0191941	0.0204319	-0.00123786	29
cg13823701	6	32078411	TNXB	TNXB	TSS1500		-0.069289	2.57176	-1.36333	0.178636	0.998837	0.852927	0.857148	-0.00422122	29
cg12714522	17	80193452	SLC16A3;SLC16A3;SLC16A3;SLC16A3;SLC16A3;MIR6787;SLC16A3	SLC16A3;MIR6787	5'UTR;5'UTR;5'UTR;5'UTR;5'UTR;TSS1500;TSS200	N_Shore	0.0691044	2.76122	1.36318	0.178683	0.998837	0.873327	0.86779	0.00553692	29
cg23774349	15	67478036	SMAD3;SMAD3;SMAD3;SMAD3	SMAD3	Body;Body;Body;Body		-0.0670619	2.12799	-1.36273	0.178825	0.998837	0.809551	0.815853	-0.00630183	29
cg03682073	20	44685203	SLC12A5;SLC12A5	SLC12A5	Body;Body	N_Shore	-0.185521	4.14197	-1.36242	0.178922	0.998837	0.935584	0.948054	-0.0124699	29
cg20275928	17	79283959	C17orf55	LINC00482	TSS1500	Island	-0.205527	1.34974	-1.36215	0.179005	0.998837	0.694477	0.722938	-0.0284614	29
cg00381622	16	56677855	MT1DP;MT1DP	MT1DP	Body;Body	S_Shore	0.139217	-0.320832	1.36181	0.179114	0.998837	0.456304	0.435415	0.0208881	29
cg19203911	7	104836951	SRPK2;SRPK2;SRPK2	SRPK2	Body;Body;Body		0.0802035	4.76921	1.3612	0.179303	0.998837	0.965112	0.96321	0.00190197	29
cg07250222	10	123358317	FGFR2;FGFR2;FGFR2;FGFR2;FGFR2	FGFR2	TSS1500;TSS1500;TSS1500;TSS1500;TSS1500	S_Shore	0.0724439	-4.75929	1.36095	0.179382	0.998837	0.0373734	0.0351301	0.00224324	29
cg17232777	19	45504833	RELB;RELB	RELB	5'UTR;1stExon	N_Shore	0.0876619	-5.88907	1.36025	0.179604	0.998837	0.0170224	0.0167945	0.000227882	29
cg22838354	17	78655284	RPTOR;RPTOR	RPTOR	Body;Body		0.0624586	5.53097	1.35997	0.179689	0.998837	0.979127	0.978207	0.000919253	29
cg21034095	14	60721104	PPM1A;PPM1A;PPM1A	PPM1A	Body;5'UTR;5'UTR		-0.087825	4.02268	-1.35978	0.179751	0.998837	0.939989	0.942461	-0.00247215	29
cg00399673	10	123848914	TACC2;TACC2;TACC2;TACC2	TACC2	Body;Body;Body;Body		-0.204533	4.46081	-1.35974	0.179764	0.998837	0.946021	0.956818	-0.0107971	29
cg20003638	20	44687730	SLC12A5;SLC12A5	SLC12A5	3'UTR;3'UTR	S_Shore	0.13051	1.87711	1.35908	0.179971	0.998837	0.789898	0.774156	0.0157424	29
cg10025652	11	86308770	ME3;ME3;ME3	ME3	Body;Body;Body		0.0656674	4.40262	1.35879	0.180063	0.998837	0.955122	0.953722	0.00139976	29
cg12660408	13	24591940	SPATA13;SPATA13	SPATA13	Body;Body		0.0594155	4.14446	1.357	0.180628	0.998837	0.947032	0.945109	0.00192285	29
cg05892920	1	198145439	NEK7	NEK7	5'UTR		-0.125762	2.89693	-1.35696	0.180638	0.998837	0.872269	0.87718	-0.00491119	29
cg11628859	6	33385246	CUTA;CUTA;CUTA;CUTA;CUTA	CUTA	Body;Body;Body;Body;Body	N_Shore	0.060418	-4.55909	1.35639	0.180818	0.998837	0.0415345	0.0403825	0.00115198	29
cg15750545	14	68723277	RAD51B;RAD51B;RAD51B	RAD51B	Body;Body;Body		0.0674222	5.85866	1.35628	0.180854	0.998837	0.983306	0.982474	0.000831574	29
cg04171303	9	129871732	ANGPTL2;RALGPS1;RALGPS1;RALGPS1;RALGPS1	ANGPTL2;RALGPS1	5'UTR;Body;Body;Body;Body		0.0598065	1.67432	1.355	0.181259	0.998837	0.761236	0.75802	0.00321581	29
cg06387649	19	507123	C19orf20	TPGS1	TSS1500	Island	-0.0954175	-5.2355	-1.35495	0.181273	0.998837	0.0254899	0.0271638	-0.00167389	29
cg01385327	10	123356336	FGFR2;FGFR2;FGFR2;FGFR2;FGFR2;FGFR2	FGFR2	5'UTR;5'UTR;5'UTR;5'UTR;5'UTR;TSS200	N_Shore	0.168713	-4.3941	1.35428	0.181487	0.998837	0.0508286	0.0462208	0.00460782	29
cg16353957	1	197880663	LHX9	LHX9	TSS1500	Island	-0.050953	-5.42086	-1.3542	0.181513	0.998837	0.0226797	0.0231938	-0.000514055	29
cg15173630	14	93042876	RIN3	RIN3	Body		0.0780756	5.95046	1.35412	0.181538	0.998837	0.984361	0.983392	0.000969328	29
cg00062678	22	32928181	SYN3;SYN3;SYN3	SYN3	Body;Body;Body		0.054489	2.45358	1.35406	0.181555	0.998837	0.847108	0.842978	0.00413022	29
cg12484266	6	31904579	C2;C2	C2	Body;Body		-0.0602339	4.89317	-1.35397	0.181585	0.998837	0.96638	0.967922	-0.001542	29
cg27640150	6	30154310	TRIM26	TRIM26	Body		0.0756328	3.30471	1.35377	0.181648	0.998837	0.908912	0.905297	0.00361447	29
cg11784870	22	33188718	SYN3;SYN3;SYN3	SYN3	Body;Body;Body		-0.0566386	1.26355	-1.35371	0.181668	0.998837	0.699799	0.708132	-0.00833284	29
cg19888023	19	50147667	SCAF1	SCAF1	5'UTR	S_Shore	0.117435	3.48203	1.35322	0.181823	0.998837	0.919135	0.912421	0.00671447	29
cg10475458	9	73485074	TRPM3;TRPM3;TRPM3;TRPM3;TRPM3;TRPM3;TRPM3;TRPM3;TRPM3	TRPM3	TSS1500;TSS1500;TSS1500;TSS1500;TSS1500;TSS1500;TSS1500;TSS1500;Body		-0.0872428	4.5661	-1.35309	0.181865	0.998837	0.957401	0.960378	-0.00297792	29
cg03847272	11	95564678	CEP57;CEP57;CEP57	CEP57	3'UTR;3'UTR;3'UTR		-0.0817003	4.56175	-1.35236	0.182095	0.998837	0.957664	0.959571	-0.00190725	29
cg19809165	19	7599590	PNPLA6;PNPLA6;PNPLA6;PNPLA6;PNPLA6;PNPLA6	PNPLA6	TSS1500;5'UTR;5'UTR;TSS200;1stExon;5'UTR	Island	0.0510018	-3.86334	1.35216	0.182161	0.998837	0.0652859	0.0639921	0.00129374	29
cg01158079	17	79086430	BAIAP2;BAIAP2;BAIAP2	BAIAP2	3'UTR;Body;Body	Island	-0.0904326	3.82316	-1.35139	0.182404	0.998837	0.930654	0.935554	-0.00490039	29
cg03637703	17	78617738	RPTOR;RPTOR	RPTOR	Body;Body		-0.0737828	5.33197	-1.35106	0.18251	0.998837	0.974864	0.976135	-0.0012707	29
cg25622325	16	75282317	BCAR1;BCAR1;BCAR1;BCAR1;BCAR1;BCAR1;BCAR1;BCAR1	BCAR1	TSS200;Body;Body;Body;Body;Body;Body;Body	N_Shelf	0.090515	4.77127	1.35085	0.182577	0.998837	0.965471	0.962539	0.00293153	29
cg23637008	17	79533765	NPLOC4;NPLOC4;NPLOC4	NPLOC4	TSS200;Body;Body		-0.0472916	0.0332463	-1.35067	0.182634	0.998837	0.501118	0.510313	-0.00919455	29
cg03039172	19	46273153	DMPK;DMPK;SIX5;DMPK;DMPK	DMPK;SIX5	3'UTR;3'UTR;TSS1500;3'UTR;3'UTR	Island	0.074793	-5.91977	1.35044	0.182707	0.998837	0.0168626	0.0160625	0.000800094	29
cg21411702	6	32028841	TNXB	TNXB	Body		-0.0664463	1.93013	-1.35033	0.182742	0.998837	0.787492	0.794615	-0.00712252	29
cg10882304	10	123923099	TACC2;TACC2;TACC2;TACC2	TACC2	Body;TSS200;TSS200;Body	Island	0.0838898	-5.16844	1.34944	0.183025	0.998837	0.0282645	0.026889	0.00137554	29
cg05470389	22	33197618	SYN3;TIMP3;TIMP3;SYN3;SYN3	SYN3;TIMP3	Body;1stExon;5'UTR;Body;Body	Island	0.0381187	-4.63509	1.34943	0.183029	0.998837	0.0392233	0.0383472	0.000876079	29
cg17625032	16	57054740	NLRC5	NLRC5	Body		0.0693758	2.70964	1.34706	0.183785	0.998837	0.867927	0.864757	0.00316922	29
cg01725571	6	31903979	C2;C2-AS1;C2;C2;C2;C2	C2;C2-AS1	Body;Body;Body;Body;Body;Body		-0.0995019	1.76255	-1.34671	0.183898	0.998837	0.761034	0.777002	-0.0159676	29
cg20824237	3	99979579	TBC1D23	TBC1D23	TSS200	N_Shore	0.0852602	-5.14662	1.34657	0.183942	0.998837	0.0286015	0.0271361	0.00146534	29
cg15432510	17	78939670	RPTOR;RPTOR	RPTOR	3'UTR;3'UTR	N_Shore	0.0499357	3.86514	1.34618	0.184068	0.998837	0.936867	0.934133	0.00273392	29
cg20078262	14	68289825	RAD51B;RAD51B;RAD51B	RAD51B	5'UTR;5'UTR;5'UTR		0.116961	3.00676	1.34597	0.184135	0.998837	0.890139	0.883071	0.00706811	29
cg02240665	17	78683272	RPTOR;RPTOR	RPTOR	Body;Body		-0.12237	4.47004	-1.34577	0.184199	0.998837	0.950856	0.957655	-0.00679897	29
cg18579187	1	197290211	CRB1;CRB1;CRB1;CRB1;CRB1;CRB1	CRB1	5'UTR;Body;Body;Body;Body;Body		-0.0553188	4.91681	-1.3457	0.184221	0.998837	0.967133	0.968405	-0.0012724	29
cg01593509	19	6264460	MLLT1	MLLT1	Body		-0.104639	1.9187	-1.3452	0.184381	0.998837	0.778996	0.791806	-0.0128101	29
cg15923688	17	79623755	PDE6G;PDE6G	PDE6G	TSS200;TSS200		0.0734015	3.00079	1.34511	0.184411	0.998837	0.889463	0.886032	0.00343093	29
cg11345288	16	57051060	NLRC5;NLRC5	NLRC5	1stExon;5'UTR		0.0874872	5.44115	1.34466	0.184556	0.998837	0.977745	0.976548	0.00119761	29
cg04249605	6	33131560	COL11A2;COL11A2;COL11A2	COL11A2	Body;Body;Body	S_Shore	-0.0614163	4.5016	-1.34361	0.184893	0.998837	0.956326	0.958196	-0.00187022	29
cg11589573	19	45681968	BLOC1S3;TRAPPC6A	BLOC1S3;TRAPPC6A	TSS200;TSS1500	Island	0.0906589	-5.45627	1.34307	0.185065	0.998837	0.023269	0.0220563	0.00121276	29
cg18728862	19	49993915	RPL13A;RPL13AP5;RPL13A;SNORD34;SNORD35A;RPL13A;SNORD33	RPL13A;RPL13AP5;SNORD34;SNORD35A;SNORD33	Body;Body;Body;TSS1500;TSS1500;Body;Body	S_Shelf	-0.0922553	1.76075	-1.34289	0.185123	0.998837	0.761878	0.776459	-0.0145817	29
cg03994651	19	49004677	LMTK3	LMTK3	Body	Island	0.161042	1.61479	1.34249	0.185253	0.998837	0.749743	0.740925	0.0088182	29
cg03260790	12	56211718	ORMDL2;SARNP;SARNP;SARNP	ORMDL2;SARNP	TSS200;TSS200;TSS200;TSS200	S_Shore	-0.0966126	-5.42325	-1.34217	0.185356	0.998837	0.0224213	0.0242687	-0.00184742	29
cg20849032	6	33289243	DAXX;DAXX;DAXX;DAXX	DAXX	Body;Body;Body;Body	N_Shore	-0.0714559	3.13987	-1.34212	0.185372	0.998837	0.895249	0.899057	-0.00380774	29
cg10136216	22	39623664	PDGFB;PDGFB	PDGFB	Body;Body	N_Shelf	0.146111	1.12884	1.34194	0.185428	0.998837	0.692722	0.671737	0.0209849	29
cg00633771	16	67976925	LCAT	LCAT	Body		0.0936113	3.48585	1.3415	0.185572	0.998837	0.919095	0.914212	0.00488339	29
cg15704699	17	26439377	NLK	NLK	Body		0.122143	1.83848	1.3414	0.185603	0.998837	0.78195	0.772403	0.00954692	29
cg22056544	6	32038230	TNXB	TNXB	Body		0.136191	0.931439	1.34125	0.185653	0.998837	0.658972	0.646473	0.0124993	29
cg16243719	16	9024043	USP7;USP7;USP7	USP7	Body;5'UTR;Body		0.0479248	4.45351	1.34088	0.185772	0.998837	0.956879	0.955415	0.00146405	29
cg15154427	17	79071843	BAIAP2;BAIAP2;BAIAP2;BAIAP2	BAIAP2	Body;Body;Body;Body		0.125181	1.04225	1.34079	0.1858	0.998837	0.681124	0.659955	0.0211685	29
cg24845681	6	43738590	VEGFA;VEGFA;VEGFA;VEGFA;VEGFA;VEGFA;VEGFA;VEGFA;VEGFA;VEGFA;VEGFA;VEGFA;VEGFA;VEGFA;VEGFA;VEGFA;VEGFA;VEGFA;VEGFA;VEGFA;VEGFA;VEGFA;VEGFA;VEGFA;VEGFA;VEGFA;VEGFA;VEGFA	VEGFA	5'UTR;5'UTR;5'UTR;5'UTR;5'UTR;5'UTR;5'UTR;5'UTR;5'UTR;1stExon;1stExon;1stExon;1stExon;1stExon;1stExon;1stExon;1stExon;1stExon;1stExon;1stExon;1stExon;1stExon;1stExon;1stExon;1stExon;1stExon;1stExon;TSS1500	Island	-0.0473561	-6.50945	-1.34051	0.185892	0.998837	0.0107019	0.011101	-0.000399081	29
cg09890930	12	56149396	SARNP;SARNP	SARNP	Body;Body		0.126829	3.60699	1.34006	0.186036	0.998837	0.925348	0.918402	0.00694551	29
cg12909983	7	100026469	MEPCE;ZCWPW1	MEPCE;ZCWPW1	TSS1500;TSS200	Island	0.0303335	-4.95356	1.33955	0.186201	0.998837	0.0316525	0.0309789	0.00067356	29
cg14022434	10	123687714	ATE1;ATE1	ATE1	TSS200;TSS200	Island	0.0480595	-4.82982	1.33912	0.18634	0.998837	0.0346402	0.0336727	0.000967451	29
cg21697252	6	32056709	TNXB	TNXB	Body	S_Shore	0.0674534	3.89406	1.33848	0.186546	0.998837	0.937694	0.935233	0.00246084	29
cg09193611	12	7244465	C1R	C1R	Body		0.09021	4.14299	1.33782	0.18676	0.998837	0.947115	0.94384	0.00327529	29
cg18186308	6	33359153	KIFC1	KIFC1	TSS200	Island	-0.0838427	-6.60442	-1.33765	0.186815	0.998837	0.00998219	0.0106923	-0.000710077	29
cg21482170	19	6737889	GPR108;GPR108	GPR108	TSS1500;TSS1500	N_Shore	0.0837145	-5.95577	1.33754	0.186851	0.998837	0.0165926	0.0155804	0.00101214	29
cg27368709	16	57697632	GPR56;GPR56;GPR56;GPR56;GPR56;GPR56;GPR56;GPR56	ADGRG1	3'UTR;3'UTR;3'UTR;3'UTR;3'UTR;3'UTR;3'UTR;3'UTR		-0.0604987	2.9594	-1.33745	0.18688	0.998837	0.884241	0.886382	-0.00214175	29
cg12923297	6	33290741	DAXX;DAXX;DAXX;DAXX;DAXX;DAXX;DAXX	DAXX	1stExon;5'UTR;Body;5'UTR;1stExon;1stExon;5'UTR	Island	0.0734347	-5.82886	1.33743	0.186888	0.998837	0.0178781	0.0170743	0.000803894	29
cg24083817	19	49217255	MAMSTR;MAMSTR	MAMSTR	Body;Body	Island	-0.0539986	-6.19499	-1.33671	0.187121	0.998837	0.0132523	0.0138488	-0.000596524	29
cg03382121	6	33291921	DAXX;DAXX;DAXX;DAXX	DAXX	TSS1500;TSS1500;TSS1500;TSS1500	S_Shore	0.126972	-3.82873	1.33617	0.187296	0.998837	0.0769057	0.0696595	0.00724622	29
cg12928479	16	57103772	NLRC5	NLRC5	Body		0.282557	1.02459	1.33611	0.187316	0.998837	0.688685	0.662648	0.0260374	29
cg26332535	17	78803184	RPTOR;RPTOR	RPTOR	Body;Body		0.0522648	5.10339	1.33605	0.187334	0.998837	0.972077	0.971111	0.00096626	29
cg25496764	17	78735398	RPTOR;RPTOR	RPTOR	Body;Body		0.0805387	-5.16481	1.33572	0.187441	0.998837	0.0285028	0.0266629	0.00183985	29
cg06768188	20	44540777	PLTP;PLTP;PLTP;PLTP	PLTP	5'UTR;5'UTR;1stExon;1stExon	Island	-0.0801883	-5.33147	-1.33568	0.187454	0.998837	0.0241666	0.0253573	-0.00119072	29
cg14881618	11	86383241	ME3;ME3;ME3	ME3	5'UTR;TSS200;5'UTR	Island	0.10067	-4.66978	1.33517	0.187619	0.998837	0.0398564	0.0372444	0.00261194	29
cg11797365	2	228029685	COL4A3;COL4A3;COL4A4;COL4A3;COL4A3	COL4A3;COL4A4	Body;Body;TSS1500;Body;Body	Island	0.121938	-2.46126	1.33405	0.187985	0.998837	0.161915	0.151533	0.0103814	29
cg23240565	2	201936538	FAM126B;NDUFB3;NDUFB3;NDUFB3;NDUFB3	HYCC2;NDUFB3	TSS200;1stExon;1stExon;5'UTR;5'UTR	S_Shore	0.106919	-3.42415	1.33383	0.188056	0.998837	0.0908788	0.0834056	0.00747326	29
cg04710641	6	31928257	RDBP;SKIV2L	NELFE;SKIC2	TSS1500;Body	S_Shore	0.0836117	4.38809	1.33334	0.188217	0.998837	0.955068	0.952462	0.00260558	29
cg13824189	4	110651382	PLA2G12A	PLA2G12A	TSS200	Island	-0.0954095	-5.70244	-1.33311	0.188291	0.998837	0.0186433	0.0198278	-0.00118451	29
cg05522349	6	31124408	CCHCR1;CCHCR1;CCHCR1	CCHCR1	Body;Body;Body	N_Shore	0.0796112	5.3086	1.33309	0.188296	0.998837	0.976032	0.974059	0.0019734	29
cg13759229	17	79379665	BAHCC1	BAHCC1	Body	N_Shore	-0.0820455	4.22594	-1.33236	0.188536	0.998837	0.947382	0.949665	-0.00228309	29
cg16419253	1	197168834	ZBTB41	ZBTB41	1stExon	N_Shore	-0.0822671	4.61066	-1.33216	0.188601	0.998837	0.959488	0.960739	-0.00125045	29
cg23895613	6	33132632	COL11A2;COL11A2;COL11A2	COL11A2	Body;Body;Body	S_Shelf	0.0659554	2.04301	1.33185	0.188701	0.998837	0.807111	0.799847	0.00726412	29
cg07400063	6	31126981	CCHCR1;CCHCR1;TCF19;TCF19;CCHCR1	CCHCR1;TCF19	TSS1500;TSS1500;5'UTR;5'UTR;TSS1500	S_Shore	-0.178457	-4.39593	-1.33184	0.188704	0.998837	0.0476319	0.0532153	-0.00558343	29
cg06509641	20	44539769	PLTP;PLTP;PLTP;PLTP	PLTP	TSS200;Body;Body;Body	Island	0.0835094	-6.33108	1.33033	0.189198	0.998837	0.0127525	0.0121471	0.00060532	29
cg13210467	7	99775443	STAG3;GPC2	STAG3;GPC2	TSS200;TSS1500	Island	0.0615502	-0.424646	1.33028	0.189216	0.998837	0.431029	0.423748	0.00728105	29
cg11321217	1	25972144	MAN1C1;MAN1C1	MAN1C1	Body;Body		-0.0881494	3.22091	-1.3299	0.189339	0.998837	0.898858	0.90352	-0.00466201	29
cg16613029	16	9052762	USP7	USP7	Body	N_Shelf	0.0469746	1.69388	1.32975	0.189389	0.998837	0.762884	0.763022	-0.000137895	29
cg17112757	1	197704837	DENND1B;DENND1B	DENND1B	Body;Body		0.0393219	4.73981	1.32951	0.189467	0.998837	0.96442	0.963234	0.001186	29
cg14623518	17	79009114	FLJ90757;BAIAP2;BAIAP2;BAIAP2;BAIAP2	BAIAP2	TSS1500;Body;Body;Body;Body	Island	0.0693539	-5.87666	1.32948	0.189477	0.998837	0.0175341	0.0164014	0.00113276	29
cg23565821	6	33385056	CUTA;CUTA;CUTA;CUTA;CUTA	CUTA	Body;Body;Body;Body;Body	N_Shore	0.077816	-0.856026	1.32842	0.189825	0.998837	0.362558	0.352121	0.0104369	29
cg14633455	9	115819158	ZFP37	ZFP37	TSS200	Island	0.210498	-5.3884	1.32832	0.189858	0.998837	0.0287531	0.025147	0.00360619	29
cg02711726	17	80685570	FN3KRP	FN3KRP	3'UTR	N_Shore	0.0739419	5.03887	1.32823	0.189887	0.998837	0.970857	0.96945	0.00140671	29
cg00210939	17	79546777	NPLOC4	NPLOC4	Body		0.045789	1.41507	1.32752	0.190118	0.998837	0.72988	0.723505	0.006375	29
cg02120463	22	39639003	PDGFB	PDGFB	Body	Island	-0.156804	-5.68138	-1.32736	0.190173	0.998837	0.0186326	0.0229086	-0.00427595	29
cg25743486	17	1051843	ABR;ABR	ABR	Body;5'UTR		0.0673087	3.87794	1.32735	0.190176	0.998837	0.937154	0.934341	0.00281228	29
cg13054378	7	98626996	SMURF1;SMURF1	SMURF1	3'UTR;3'UTR		0.0815488	2.73357	1.32676	0.190369	0.998837	0.870459	0.865206	0.00525361	29
cg07097026	6	44257942	TCTE1	TCTE1	5'UTR	S_Shelf	0.186093	2.15911	1.32672	0.190381	0.998837	0.821266	0.796093	0.0251725	29
cg23814714	6	32056735	TNXB	TNXB	Body	S_Shore	0.0953252	2.85575	1.32594	0.190639	0.998837	0.877397	0.874119	0.00327788	29
cg13757989	19	44809188	ZNF235	ZNF235	TSS200	Island	0.0304567	-5.20145	1.32587	0.190661	0.998837	0.026778	0.0262209	0.000557102	29
cg24655899	17	79519568	C17orf70;C17orf70	FAAP100	TSS200;TSS200	Island	0.047571	-5.89684	1.32555	0.190766	0.998837	0.0168276	0.0163456	0.000481966	29
cg02052217	7	99970869	PILRA;PILRA;PILRA	PILRA	TSS200;TSS200;TSS200		0.0403363	0.675672	1.32528	0.190856	0.998837	0.617407	0.611813	0.0055936	29
cg13608979	9	101871229	TGFBR1;TGFBR1	TGFBR1	Body;Body	S_Shelf	-0.0775656	2.39069	-1.32512	0.190909	0.998837	0.834714	0.842523	-0.00780891	29
cg04510871	14	60337474	RTN1;RTN1	RTN1	1stExon;5'UTR	S_Shore	0.0534728	-4.94457	1.32501	0.190945	0.998837	0.0320886	0.0312932	0.000795473	29
cg11961288	19	45681945	BLOC1S3;TRAPPC6A	BLOC1S3;TRAPPC6A	TSS200;TSS1500	Island	0.0605547	-4.98528	1.32477	0.191023	0.998837	0.0311115	0.0305313	0.000580176	29
cg09640640	19	45766343	MARK4;MARK4	MARK4	Body;Body		-0.0935564	4.71143	-1.32439	0.191151	0.998837	0.96113	0.963827	-0.00269617	29
cg00686154	14	68844858	RAD51B;RAD51B;RAD51B	RAD51B	Body;Body;Body		-0.0861841	4.61589	-1.32395	0.191294	0.998837	0.959295	0.960694	-0.00139834	29
cg27276079	15	42211520	EHD4	EHD4	Body	Island	-0.0648987	4.5357	-1.32388	0.191317	0.998837	0.957494	0.9591	-0.00160644	29
cg02072300	1	25985818	MAN1C1;MAN1C1	MAN1C1	Body;Body		-0.0537422	-0.342204	-1.32377	0.191354	0.998837	0.437116	0.446094	-0.00897825	29
cg24111008	19	7599072	PNPLA6;PNPLA6;PNPLA6;PNPLA6;PNPLA6	PNPLA6	5'UTR;TSS1500;1stExon;TSS200;TSS1500	Island	-0.0365979	-4.72133	-1.32349	0.191447	0.998837	0.0362763	0.0369948	-0.000718437	29
cg19816778	9	77229115	RORB	RORB	Body		-0.172509	2.26552	-1.32333	0.191499	0.998837	0.817132	0.827103	-0.00997122	29
cg00715290	1	2221807	SKI	SKI	Body	N_Shore	0.0801107	-4.00708	1.32287	0.191651	0.998837	0.0602226	0.058433	0.00178959	29
cg17093638	6	29944505	HCG9	HCG9	Body	Island	-0.0864321	-4.89987	-1.32283	0.191665	0.998837	0.0323862	0.0335346	-0.00114848	29
cg18468796	15	74612177	CCDC33;CCDC33	CCDC33	Body;Body		0.058605	0.237637	1.32273	0.191699	0.998837	0.544802	0.537067	0.00773549	29
cg15466281	12	56137783	GDF11	GDF11	Body	Island	0.085652	-5.05471	1.32141	0.192133	0.998837	0.0302265	0.0292029	0.00102369	29
cg00065493	14	93041171	RIN3	RIN3	Body		0.107771	4.28021	1.32116	0.192216	0.998837	0.951359	0.948478	0.00288155	29
cg01190171	6	31126373	CCHCR1;TCF19;CCHCR1;TCF19;TCF19;CCHCR1;TCF19	CCHCR1;TCF19	TSS1500;1stExon;TSS1500;5'UTR;5'UTR;TSS1500;1stExon	Island	0.139232	-4.46673	1.32047	0.192443	0.998837	0.0470881	0.0443135	0.0027746	29
cg07372974	10	102790954	SFXN3;PDZD7	SFXN3;PDZD7	TSS200;TSS200	Island	0.0682071	-5.03246	1.32045	0.19245	0.998837	0.0304753	0.0293961	0.00107924	29
cg05486958	22	33157019	SYN3;SYN3;SYN3	SYN3	Body;Body;Body		-0.0595379	-1.88221	-1.3199	0.192633	0.998837	0.212003	0.220078	-0.00807482	29
cg15265085	6	32064588	TNXB	TNXB	Body	Island	0.262197	-1.62154	1.31986	0.192648	0.998837	0.275142	0.24676	0.0283822	29
cg14692709	6	33137258	COL11A2;COL11A2;COL11A2	COL11A2	Body;Body;Body		0.0455994	4.33332	1.31975	0.192683	0.998837	0.953281	0.951775	0.00150537	29
cg11512026	6	30166732	TRIM26	TRIM26	Body		-0.0937297	4.82629	-1.31967	0.192711	0.998837	0.964242	0.96647	-0.0022276	29
cg04665204	17	79420424	BAHCC1	BAHCC1	Body	Island	0.0470908	-1.75738	1.31938	0.192806	0.998837	0.231939	0.229128	0.00281062	29
cg12136933	7	100083128	NYAP1	NYAP1	Body	S_Shore	-0.06507	2.29595	-1.31933	0.192823	0.998837	0.827936	0.831478	-0.00354254	29
cg07584637	17	78911577	RPTOR;RPTOR	RPTOR	Body;Body	N_Shelf	0.0711591	5.34622	1.31919	0.192869	0.998837	0.976458	0.97509	0.00136793	29
cg09350591	6	30878729	GTF2H4	GTF2H4	Body	N_Shelf	0.092517	4.98191	1.31863	0.193054	0.998837	0.969704	0.967948	0.00175584	29
cg10951224	10	104502824	WBP1L	WBP1L	TSS1500		0.0619982	2.76429	1.31862	0.193058	0.998837	0.873275	0.86851	0.00476494	29
cg21064579	19	49206444	FUT2;FUT2	FUT2	Body;Body	Island	0.0924464	3.34673	1.3176	0.193399	0.998837	0.909996	0.906584	0.00341216	29
cg25607294	22	38203603	GCAT;GCAT	GCAT	TSS1500;TSS1500	Island	-0.0815081	-6.35657	-1.31744	0.193452	0.998837	0.0119124	0.0126112	-0.000698861	29
cg12178225	6	30165961	TRIM26	TRIM26	Body		-0.19495	4.62612	-1.31722	0.193523	0.998837	0.958724	0.959616	-0.0008913	29
cg15719652	10	124254860	HTRA1	HTRA1	Body		-0.0543375	4.42042	-1.31718	0.193537	0.998837	0.954347	0.955775	-0.0014274	29
cg10267968	12	56155142	SARNP;SARNP;SARNP	SARNP	Body;Body;Body		-0.0530655	1.5167	-1.31621	0.193862	0.998837	0.736794	0.742616	-0.00582193	29
cg16257013	6	30167403	TRIM26	TRIM26	5'UTR		0.0942405	2.26879	1.31611	0.193893	0.998837	0.830208	0.821638	0.00857001	29
cg03472349	15	31319218	TRPM1	TRPM1	Body	S_Shore	0.0820526	3.74305	1.3161	0.193898	0.998837	0.932033	0.926992	0.00504108	29
cg07430988	13	24734795	SPATA13;SPATA13	SPATA13	TSS200;TSS200	Island	0.0384956	-4.31107	1.31572	0.194023	0.998837	0.0488188	0.0473274	0.00149142	29
cg06863878	6	32168732	NOTCH4	NOTCH4	Body		-0.107418	4.65765	-1.31533	0.194154	0.998837	0.959856	0.962062	-0.00220581	29
cg21731614	14	68987814	RAD51B	RAD51B	Body		-0.0548915	4.93408	-1.31485	0.194313	0.998837	0.96754	0.968696	-0.00115534	29
cg04268442	15	75090152	CSK;CSK	CSK	5'UTR;5'UTR		0.0701178	2.85522	1.31447	0.194442	0.998837	0.879583	0.875299	0.00428395	29
cg21775570	1	2171834	SKI	SKI	Body		0.0777659	-1.79085	1.31438	0.194472	0.998837	0.233466	0.226213	0.007253	29
cg10247328	1	196578635	KCNT2;KCNT2;KCNT2	KCNT2	TSS1500;TSS1500;TSS1500	S_Shore	0.0814793	-1.14443	1.31403	0.194587	0.998837	0.319028	0.307623	0.0114042	29
cg18689504	6	32164585	GPSM3;NOTCH4	GPSM3;NOTCH4	TSS1500;Body	S_Shore	0.111479	-2.79551	1.3139	0.19463	0.998837	0.135157	0.127065	0.00809179	29
cg00811777	6	31930762	SKIV2L	SKIC2	Body	S_Shelf	-0.0942198	1.92306	-1.31381	0.194661	0.998837	0.784445	0.794093	-0.00964828	29
cg23967605	3	141105198	ZBTB38	ZBTB38	5'UTR		0.147028	2.98912	1.31329	0.194835	0.998837	0.88731	0.881821	0.00548868	29
cg02993145	19	44809363	ZNF235	ZNF235	TSS200	S_Shore	0.0903397	-5.24487	1.3124	0.195134	0.998837	0.0269941	0.0252174	0.00177667	29
cg16714055	20	61051341	GATA5	GATA5	TSS1500	Island	-0.0900205	-4.81401	-1.31238	0.195139	0.998837	0.0347105	0.0356489	-0.000938425	29
cg26036406	10	123754994	TACC2;TACC2;TACC2;TACC2	TACC2	5'UTR;5'UTR;5'UTR;5'UTR		-0.118707	3.05493	-1.31222	0.195193	0.998837	0.882784	0.893709	-0.0109257	29
cg07434465	2	201754007	PPIL3;NIF3L1;PPIL3;NIF3L1;NIF3L1;PPIL3	PPIL3;NIF3L1	TSS200;TSS200;TSS200;TSS200;TSS200;TSS200		0.119127	-4.46873	1.31221	0.195197	0.998837	0.0460633	0.0429074	0.00315586	29
cg09067465	16	56965519	HERPUD1;HERPUD1;HERPUD1	HERPUD1	TSS1500;TSS1500;TSS1500	N_Shore	-0.0868146	-6.11227	-1.31219	0.195205	0.998837	0.0143721	0.0145574	-0.000185272	29
cg05293883	2	202062407	CASP10;CASP10;CASP10;CASP10;CASP10;CASP10;CASP10	CASP10	Body;Body;Body;Body;Body;Body;Body		-0.0720227	5.31443	-1.31191	0.195297	0.998837	0.974769	0.975664	-0.00089512	29
cg20471413	6	32055135	TNXB	TNXB	Body	Island	0.0976816	0.420077	1.31052	0.195765	0.998837	0.577075	0.565709	0.0113659	29
cg27005053	16	75467374	CFDP1;CFDP1	CFDP1	5'UTR;1stExon	Island	0.0824614	-6.41107	1.31045	0.195787	0.998837	0.0122084	0.0113641	0.000844271	29
cg02667124	7	100083672	NYAP1	NYAP1	Body	N_Shelf	0.0790607	3.67126	1.31016	0.195883	0.998837	0.928029	0.924309	0.00371984	29
cg21230427	15	101991580	PCSK6;PCSK6;PCSK6;PCSK6;PCSK6;PCSK6;PCSK6;PCSK6	PCSK6	Body;Body;Body;Body;Body;Body;Body;Body		0.201361	-3.08729	1.30981	0.196002	0.998837	0.126604	0.10707	0.0195334	29
cg00202479	6	31760383	VARS	VARS1	Body	N_Shelf	-0.137859	2.3365	-1.30905	0.196257	0.998837	0.82425	0.836542	-0.0122927	29
cg11334914	13	24553677	SPATA13;SPATA13	SPATA13	TSS200;TSS200	Island	-0.0969777	-3.90515	-1.30902	0.196266	0.998837	0.0621553	0.0656937	-0.00353832	29
cg06060835	6	31913809	CFB;CFB	CFB	1stExon;5'UTR		0.148243	1.69466	1.30889	0.19631	0.998837	0.76247	0.753071	0.00939882	29
cg01787285	1	2162682	SKI	SKI	Body	S_Shore	0.16764	-2.76626	1.30882	0.196335	0.998837	0.143151	0.127401	0.0157499	29
cg04687939	17	78582549	RPTOR;RPTOR	RPTOR	Body;Body		0.0667432	3.34543	1.30826	0.196523	0.998837	0.911631	0.90753	0.00410115	29
cg21221255	19	6241338	MLLT1	MLLT1	Body		-0.0739957	3.08696	-1.30786	0.196657	0.998837	0.891025	0.896626	-0.00560143	29
cg13186878	17	78695980	RPTOR;RPTOR	RPTOR	Body;Body		0.0742146	3.17871	1.30782	0.19667	0.998837	0.902271	0.89661	0.00566112	29
cg05391892	2	208795620	PLEKHM3	PLEKHM3	Body	Island	0.0515036	4.45549	1.30716	0.196893	0.998837	0.957061	0.95531	0.00175013	29
cg04383383	19	310430	MIER2	MIER2	Body	Island	0.179321	5.23131	1.30704	0.196933	0.998837	0.972512	0.969496	0.00301654	29
cg03531899	15	67448980	SMAD3;SMAD3;SMAD3	SMAD3	Body;Body;5'UTR		0.146294	4.43238	1.30702	0.196941	0.998837	0.955849	0.952641	0.00320777	29
cg01626014	17	79024437	BAIAP2;BAIAP2;BAIAP2;BAIAP2	BAIAP2	Body;Body;Body;Body	N_Shore	-0.078016	5.02326	-1.30687	0.19699	0.998837	0.968839	0.97065	-0.00181174	29
cg17243044	6	31867945	ZBTB12	ZBTB12	Body	Island	0.0320345	-1.14423	1.30673	0.197037	0.998837	0.312857	0.310531	0.0023261	29
cg15232035	22	32925109	SYN3;SYN3;SYN3	SYN3	Body;Body;Body		0.0878591	-5.93136	1.30607	0.197262	0.998837	0.0169144	0.0159075	0.00100695	29
cg08758080	2	198381250	MOBKL3;MOBKL3;MOBKL3	MOB4	5'UTR;Body;Body	Island	0.0705546	-4.32997	1.30589	0.197322	0.998837	0.0487272	0.0469859	0.00174121	29
cg23538064	6	31913275	C2;C2;CFB	C2;CFB	3'UTR;3'UTR;TSS1500		-0.103543	4.39228	-1.30524	0.197542	0.998837	0.951068	0.955186	-0.00411744	29
cg01734284	13	31834332	B3GALTL	B3GLCT	Body		-0.0724531	4.82398	-1.30443	0.197817	0.998837	0.964519	0.966534	-0.00201475	29
cg07060233	20	44687092	SLC12A5;SLC12A5	SLC12A5	3'UTR;3'UTR	Island	0.0741432	-2.32201	1.30434	0.197846	0.998837	0.174152	0.167224	0.00692761	29
cg08076924	15	101988075	PCSK6;PCSK6;PCSK6;PCSK6;PCSK6;PCSK6;PCSK6;PCSK6	PCSK6	Body;Body;Body;Body;Body;Body;Body;Body		0.0778846	4.23697	1.30422	0.197885	0.998837	0.950396	0.947313	0.00308325	29
cg24405716	15	31280513	MTMR10	MTMR10	Body	N_Shelf	-0.0961683	2.41939	-1.30404	0.197947	0.998837	0.83715	0.842482	-0.00533252	29
cg17436992	15	101865671	PCSK6;PCSK6;PCSK6	PCSK6	Body;Body;Body		0.0894629	3.83088	1.30351	0.198126	0.998837	0.934676	0.931687	0.00298847	29
cg12784848	8	23081957	TNFRSF10A	TNFRSF10A	Body	Island	0.0875067	-5.51752	1.30256	0.198448	0.998837	0.0221886	0.0212349	0.000953706	29
cg03717830	6	30182244	TRIM26	TRIM26	TSS1500	S_Shore	-0.0728239	-4.21139	-1.3024	0.198505	0.998837	0.0507942	0.0530342	-0.00223995	29
cg17471193	6	32056667	TNXB	TNXB	Body	S_Shore	0.0731645	3.36369	1.30209	0.198609	0.998837	0.912472	0.90883	0.00364183	29
cg12439388	6	30153799	TRIM26	TRIM26	Body		0.141128	4.55876	1.30182	0.198699	0.998837	0.959149	0.956715	0.00243414	29
cg00767886	15	42193112	EHD4	EHD4	Body	Island	-0.0875213	3.91369	-1.30072	0.199074	0.998837	0.935389	0.937813	-0.00242381	29
cg19132733	6	30879803	GTF2H4	GTF2H4	Body	N_Shore	-0.0758755	4.87495	-1.30048	0.199154	0.998837	0.96578	0.967508	-0.0017286	29
cg03415532	1	193155783	B3GALT2;CDC73	B3GALT2;CDC73	TSS200;Body		-0.0795599	-2.18871	-1.30037	0.199191	0.998837	0.182126	0.189121	-0.00699469	29
cg13597013	17	78922527	RPTOR;RPTOR	RPTOR	Body;Body	S_Shore	0.0991264	4.47367	1.30024	0.199237	0.998837	0.957197	0.954927	0.00227047	29
cg16679301	10	24885247	ARHGAP21	ARHGAP21	Body		-0.0679913	5.42471	-1.29987	0.199364	0.998837	0.976595	0.977449	-0.00085382	29
cg00966925	22	38476308	SLC16A8	SLC16A8	Body	N_Shore	0.0778947	3.04117	1.29973	0.199411	0.998837	0.891746	0.888986	0.00276007	29
cg22362802	7	100859461	PLOD3	PLOD3	Body	N_Shore	-0.0825561	4.43761	-1.29969	0.199423	0.998837	0.954447	0.956192	-0.00174555	29
cg01733599	15	58723851	LIPC	LIPC	TSS1500		0.0589051	5.2781	1.29969	0.199424	0.998837	0.975448	0.973878	0.00156935	29
cg11586989	17	79564291	NPLOC4	NPLOC4	Body		-0.174156	4.65317	-1.29905	0.199643	0.998837	0.955594	0.95922	-0.00362632	29
cg23538618	3	100053488	NIT2	NIT2	TSS200	Island	-0.0393506	-6.01454	-1.29888	0.199698	0.998837	0.0150869	0.0154681	-0.000381184	29
cg10582968	15	74538030	CCDC33	CCDC33	Body	Island	-0.0578459	-5.00683	-1.29859	0.199797	0.998837	0.0298327	0.0309748	-0.00114212	29
cg01083029	6	30166906	TRIM26	TRIM26	5'UTR		-0.0764743	5.90418	-1.29812	0.19996	0.998837	0.983103	0.983631	-0.000527415	29
cg03344996	10	124145391	PLEKHA1;PLEKHA1	PLEKHA1	TSS200;5'UTR		-0.0810623	4.92692	-1.29699	0.200344	0.998837	0.96733	0.968151	-0.000820494	29
cg24884230	10	124216658	ARMS2	ARMS2	3'UTR	N_Shelf	0.192158	0.142716	1.29693	0.200365	0.998837	0.535905	0.508647	0.0272581	29
cg17612991	19	6721016	C3	C3	TSS1500		-0.0563641	2.33521	-1.29649	0.200516	0.998837	0.830744	0.835914	-0.00517003	29
cg23893346	6	32169878	NOTCH4	NOTCH4	Body		0.0477028	1.16987	1.29599	0.200687	0.998837	0.692828	0.688775	0.00405298	29
cg27256309	19	49220485	MAMSTR;MAMSTR	MAMSTR	TSS1500;Body	N_Shelf	-0.0704027	2.92462	-1.29597	0.200694	0.998837	0.879819	0.885724	-0.0059044	29
cg02172824	16	75467946	CFDP1	CFDP1	TSS1500	S_Shore	0.056626	-2.5397	1.29593	0.200708	0.998837	0.149556	0.145518	0.00403711	29
cg07592513	19	49994239	SNORD35A;RPL13AP5;RPL13A	SNORD35A;RPL13AP5;RPL13A	TSS200;Body;Body	S_Shelf	-0.0715978	2.34358	-1.29479	0.201097	0.998837	0.829906	0.836553	-0.0066465	29
cg25549720	6	32058851	TNXB	TNXB	Body	S_Shelf	0.0975961	4.13606	1.29418	0.201304	0.998837	0.945518	0.944216	0.00130276	29
cg17495555	3	141042988	ZBTB38	ZBTB38	TSS200		-0.0731243	-1.586	-1.29395	0.201386	0.998837	0.246323	0.262982	-0.0166587	29
cg17862749	17	974424	ABR;ABR;ABR;ABR	ABR	Body;Body;Body;Body	N_Shore	-0.0696153	5.60684	-1.29299	0.201714	0.998837	0.979409	0.98	-0.000591465	29
cg00075507	17	26708226	SARM1	SARM1	Body	Island	0.189939	1.44521	1.29296	0.201725	0.998837	0.72988	0.712358	0.0175223	29
cg25090569	5	156974558	ADAM19	ADAM19	Body		0.115647	2.72619	1.29271	0.201811	0.998837	0.868807	0.859417	0.00939015	29
cg06165213	6	31924984	NELFE;MIR1236	NELFE;MIR1236	Body;TSS1500	N_Shore	0.0622206	5.1804	1.29128	0.202301	0.998837	0.973652	0.972245	0.00140761	29
cg16233192	10	123900239	TACC2;TACC2;TACC2;TACC2;TACC2	TACC2	5'UTR;Body;Body;Body;Body		0.133174	1.55207	1.29119	0.202332	0.998837	0.748869	0.733376	0.0154925	29
cg03485262	14	92980031	RIN3	RIN3	TSS200	Island	0.0345925	-5.19536	1.29119	0.202333	0.998837	0.0268863	0.0263538	0.000532502	29
cg22370716	6	33133538	COL11A2;COL11A2;COL11A2	COL11A2	Body;Body;Body	S_Shelf	0.0786897	2.42659	1.29087	0.202442	0.998837	0.843955	0.837951	0.00600445	29
cg04890859	17	79539649	NPLOC4;NPLOC4	NPLOC4	Body;Body		0.0888834	5.62933	1.29026	0.202651	0.998837	0.980461	0.979267	0.00119466	29
cg25514328	17	78549324	RPTOR;RPTOR	RPTOR	Body;Body		0.0472388	-5.4799	1.28986	0.202792	0.998837	0.0223673	0.0216581	0.000709208	29
cg04352534	3	141104523	ZBTB38	ZBTB38	5'UTR		-0.0900176	4.28947	-1.28977	0.202823	0.998837	0.948343	0.952448	-0.00410466	29
cg00588517	6	31895464	C2;C2;C2;C2	C2	1stExon;5'UTR;1stExon;5'UTR		0.100653	2.17299	1.28913	0.203044	0.998837	0.818605	0.813219	0.00538595	29
cg14497787	7	105030752	SRPK2	SRPK2	TSS1500	S_Shore	0.158807	4.22663	1.28862	0.203218	0.998837	0.951036	0.942419	0.00861687	29
cg03077073	20	44462735	SNX21;SNX21;SNX21;SNX21	SNX21	Body;Body;Body;Body	Island	0.0947291	-5.38723	1.2886	0.203226	0.998837	0.0242905	0.0232924	0.000998139	29
cg20713367	14	68044022	PLEKHH1;PLEKHH1	PLEKHH1	ExonBnd;Body		0.0717162	5.01897	1.28858	0.203232	0.998837	0.970519	0.968906	0.00161271	29
cg24641105	7	100029306	MEPCE;MEPCE;MEPCE;MEPCE;MEPCE;MEPCE;MEPCE	MEPCE	1stExon;Body;Body;Body;ExonBnd;ExonBnd;ExonBnd	S_Shore	0.0846952	3.78097	1.28842	0.203289	0.998837	0.933216	0.929011	0.00420547	29
cg15688713	3	99982392	TBC1D23	TBC1D23	Body	S_Shelf	0.10108	3.47494	1.2876	0.203571	0.998837	0.918713	0.913028	0.0056845	29
cg11751101	12	7244660	C1R	C1R	Body		0.0817527	1.29927	1.28704	0.203764	0.998837	0.715465	0.703389	0.0120756	29
cg06600851	16	57086593	NLRC5	NLRC5	Body		-0.0775748	5.03113	-1.28696	0.203792	0.998837	0.969141	0.970701	-0.00156072	29
cg04080005	17	1057444	ABR;ABR	ABR	Body;5'UTR		-0.0923218	3.55151	-1.28691	0.20381	0.998837	0.917111	0.922371	-0.00525984	29
cg11624225	6	33385325	CUTA;CUTA;CUTA;CUTA;CUTA	CUTA	Body;Body;Body;1stExon;Body	N_Shore	0.0938536	-4.91732	1.28604	0.204112	0.998837	0.033495	0.0319042	0.00159078	29
cg01007557	16	67977110	LCAT;LCAT	LCAT	ExonBnd;Body		0.0817604	4.39638	1.28577	0.204203	0.998837	0.954787	0.953319	0.00146759	29
cg24239961	6	31794472	HSPA1B	HSPA1B	TSS1500	N_Shore	0.105864	0.381729	1.28569	0.204231	0.998837	0.570473	0.558952	0.0115216	29
cg02635237	14	93132197	RIN3	RIN3	Body		0.101564	-2.31957	1.28557	0.204274	0.998837	0.179726	0.176233	0.00349297	29
cg17504886	1	207642938	CR2;CR2	CR2	Body;Body		0.092855	4.57003	1.28548	0.204306	0.998837	0.958872	0.957955	0.000916219	29
cg13501359	1	197881540	LHX9	LHX9	TSS200	Island	-0.0500596	-5.55742	-1.28541	0.20433	0.998837	0.0204028	0.0214376	-0.00103485	29
cg10170964	7	99982762	PILRA;PILRA;PILRA	PILRA	Body;Body;Body		-0.0971655	3.33988	-1.28517	0.204413	0.998837	0.906591	0.908457	-0.00186611	29
cg03579757	7	100091793	NYAP1	NYAP1	3'UTR	S_Shore	0.0981749	-1.4339	1.28497	0.204481	0.998837	0.284207	0.275309	0.00889774	29
cg27427227	2	208886470	PLEKHM3	PLEKHM3	5'UTR	N_Shelf	0.0691449	5.233	1.28423	0.204737	0.998837	0.974358	0.973195	0.00116297	29
cg24029082	6	32057311	TNXB	TNXB	Body	S_Shore	-0.0684894	4.91437	-1.28388	0.20486	0.998837	0.966712	0.96842	-0.00170849	29
cg14218053	6	32049376	TNXB	TNXB	Body	S_Shelf	0.0838708	4.19094	1.28384	0.204873	0.998837	0.948708	0.945719	0.00298938	29
cg02105485	4	110481292	CCDC109B	MCUB	TSS200	Island	0.0370906	-6.51907	1.28367	0.204934	0.998837	0.0109259	0.0107019	0.000224011	29
cg20277356	10	123353800	FGFR2;FGFR2;FGFR2;FGFR2;FGFR2;FGFR2;FGFR2;FGFR2;FGFR2	FGFR2	TSS200;5'UTR;5'UTR;TSS1500;5'UTR;TSS1500;5'UTR;5'UTR;5'UTR	N_Shelf	0.0487955	4.9423	1.28363	0.204946	0.998837	0.96895	0.967664	0.00128575	29
cg15819739	6	33362603	KIFC1	KIFC1	Body	S_Shelf	-0.129731	4.09194	-1.28259	0.205308	0.998837	0.940274	0.945311	-0.00503665	29
cg10599156	3	141145231	ZBTB38	ZBTB38	5'UTR		-0.191469	0.384571	-1.28242	0.205369	0.998837	0.550105	0.56592	-0.0158148	29
cg19176696	17	79038153	BAIAP2;BAIAP2;BAIAP2;BAIAP2	BAIAP2	Body;Body;Body;Body		0.0379716	2.15055	1.28218	0.205451	0.998837	0.817348	0.814302	0.00304543	29
cg26249135	6	32026147	TNXB	TNXB	Body		0.110755	1.72138	1.28115	0.20581	0.998837	0.771122	0.755522	0.0156001	29
cg03982074	7	100612875	MUC12	MUC12	TSS200	S_Shelf	-0.177655	0.753757	-1.28076	0.205945	0.998837	0.60983	0.635109	-0.0252789	29
cg05021776	6	44258698	TCTE1	TCTE1	5'UTR		0.110697	0.885152	1.28019	0.206144	0.998837	0.658121	0.635298	0.022823	29
cg27225220	1	197881774	LHX9	LHX9	Body	S_Shore	-0.160994	-3.39834	-1.27995	0.206228	0.998837	0.090302	0.0936255	-0.00332347	29
cg04271391	6	33291558	DAXX;DAXX;DAXX;DAXX	DAXX	TSS1500;TSS1500;TSS1500;TSS1500	S_Shore	-0.153093	-6.12872	-1.27988	0.206251	0.998837	0.0140872	0.0151974	-0.00111023	29
cg27000934	4	87993109	AFF1;AFF1	AFF1	Body;Body		-0.0617925	3.07222	-1.279	0.20656	0.998837	0.890632	0.895218	-0.00458693	29
cg01101178	1	2198760	SKI	SKI	Body		0.0885335	4.38636	1.27884	0.206616	0.998837	0.955375	0.951777	0.00359781	29
cg02200290	13	24553585	SPATA13;SPATA13	SPATA13	TSS200;TSS200	N_Shore	0.194883	-3.52065	1.27883	0.206621	0.998837	0.0923199	0.0823452	0.00997474	29
cg19590511	17	957402	ABR;ABR;ABR	ABR	Body;Body;Body		0.0614583	5.14005	1.27839	0.206774	0.998837	0.972695	0.971785	0.000910351	29
cg03344030	19	48673649	LIG1	LIG1	TSS200	Island	0.0419501	-5.97708	1.2783	0.206806	0.998837	0.0158576	0.0155243	0.000333388	29
cg04171324	15	67390757	SMAD3	SMAD3	Body		0.111595	-4.83591	1.27823	0.206827	0.998837	0.0360282	0.0340213	0.0020069	29
cg14152490	15	67439997	SMAD3;SMAD3;SMAD3	SMAD3	5'UTR;Body;Body		-0.0453086	1.51293	-1.27808	0.206883	0.998837	0.73845	0.741365	-0.00291564	29
cg24569399	3	56591097	CCDC66;CCDC66;CCDC66	CCDC66	TSS200;TSS200;TSS200	Island	-0.0701683	-5.73558	-1.2776	0.20705	0.998837	0.0186584	0.0188156	-0.000157149	29
cg25677261	15	102009856	PCSK6;PCSK6;PCSK6;PCSK6;PCSK6;PCSK6;PCSK6;PCSK6	PCSK6	Body;Body;Body;Body;Body;Body;Body;Body		0.253464	1.47915	1.27759	0.207054	0.998837	0.731266	0.703362	0.0279034	29
cg15762055	2	180450649	ZNF385B;ZNF385B;ZNF385B;ZNF385B	ZNF385B	TSS200;TSS200;Body;Body		0.0742736	2.58909	1.27751	0.207082	0.998837	0.857755	0.854124	0.00363165	29
cg12799029	17	984184	ABR;ABR;ABR	ABR	Body;Body;Body	S_Shelf	0.0852984	-2.32946	1.2768	0.207328	0.998837	0.171906	0.172725	-0.000818607	29
cg11469594	6	32783046	HLA-DOB	HLA-DOB	Body		-0.0434791	-0.360599	-1.27664	0.207385	0.998837	0.433931	0.442034	-0.00810305	29
cg09734198	7	98690516	SMURF1;SMURF1;SMURF1	SMURF1	Body;Body;Body		-0.07498	5.06578	-1.27647	0.207445	0.998837	0.969988	0.971276	-0.00128764	29
cg13565301	17	26698730	SARM1;VTN	SARM1;VTN	TSS1500;TSS1500	Island	-0.0329381	-5.30415	-1.27597	0.20762	0.998837	0.0245348	0.024943	-0.000408214	29
cg02917540	22	38882364	DDX17;DDX17;DDX17;DDX17	DDX17	Body;Body;Body;Body		0.0497364	4.8059	1.2754	0.207819	0.998837	0.965874	0.964714	0.00115959	29
cg16919021	2	228172622	COL4A3;LOC654841;COL4A3	COL4A3	ExonBnd;Body;Body		0.0912801	4.52002	1.27368	0.208426	0.998837	0.958782	0.956035	0.00274705	29
cg00720041	14	68748384	RAD51B;RAD51B;RAD51B	RAD51B	Body;Body;Body		-0.082312	4.40531	-1.27345	0.208507	0.998837	0.953643	0.954957	-0.00131395	29
cg01794867	14	92979104	RIN3	RIN3	TSS1500	N_Shore	-0.10449	3.03906	-1.27317	0.208605	0.998837	0.886029	0.892162	-0.00613234	29
cg12109728	4	87945786	AFF1;AFF1	AFF1	Body;Body		-0.0936433	4.01791	-1.27316	0.208607	0.998837	0.938916	0.942446	-0.00352981	29
cg01592530	19	50143951	SCAF1;RRAS	SCAF1;RRAS	TSS1500;TSS1500	Island	-0.043704	-4.82899	-1.27277	0.208745	0.998837	0.0336961	0.0345337	-0.000837651	29
cg15924693	6	33359001	KIFC1	KIFC1	TSS1500	N_Shore	0.129153	-0.797296	1.27275	0.208751	0.998837	0.37273	0.36456	0.0081702	29
cg20173170	6	31127120	TCF19;TCF19;CCHCR1	TCF19;CCHCR1	5'UTR;5'UTR;TSS1500	S_Shore	-0.149126	-2.25629	-1.27153	0.209184	0.998837	0.172686	0.189272	-0.0165853	29
cg11398588	22	33031699	SYN3;SYN3;SYN3	SYN3	Body;Body;Body		0.118328	2.1954	1.27145	0.209211	0.998837	0.824822	0.809341	0.0154815	29
cg06146943	17	78517732	RPTOR;RPTOR	RPTOR	TSS1500;TSS1500	N_Shore	0.0954776	2.96522	1.27108	0.209342	0.998837	0.887074	0.881218	0.00585669	29
cg11212801	6	30158700	TRIM26	TRIM26	Body		-0.0676892	5.5851	-1.27107	0.209344	0.998837	0.978998	0.979744	-0.000745998	29
cg03060228	17	79056061	BAIAP2;BAIAP2;BAIAP2;BAIAP2	BAIAP2	Body;Body;Body;Body	S_Shelf	-0.102093	3.87545	-1.2707	0.209476	0.998837	0.932135	0.937466	-0.0053309	29
cg11671335	6	32165917	NOTCH4	NOTCH4	Body	S_Shore	0.0763611	1.78972	1.27023	0.209642	0.998837	0.778471	0.769595	0.00887607	29
cg05914372	6	31750532	VARS	VARS1	Body		0.104984	4.29376	1.26961	0.209859	0.998837	0.952342	0.948539	0.00380294	29
cg24121436	14	60337690	RTN1	RTN1	TSS200	S_Shore	0.087891	-4.82786	1.26923	0.209995	0.998837	0.0353877	0.0337198	0.00166795	29
cg00467513	6	32011601	TNXB;TNXB	TNXB	Body;Body		-0.0808524	3.83129	-1.26921	0.210002	0.998837	0.930854	0.935887	-0.00503301	29
cg08377010	19	48673515	LIG1;LIG1	LIG1	5'UTR;1stExon	Island	-0.0502157	-6.16097	-1.26902	0.210068	0.998837	0.0136026	0.0141079	-0.000505311	29
cg17790159	6	33133083	COL11A2;COL11A2;COL11A2	COL11A2	Body;Body;Body	S_Shelf	-0.0804326	2.46897	-1.26838	0.210295	0.998837	0.841704	0.847415	-0.0057105	29
cg13443720	7	104939259	SRPK2;SRPK2	SRPK2	TSS200;Body	N_Shelf	-0.123517	4.78902	-1.26832	0.210316	0.998837	0.963595	0.964988	-0.0013928	29
cg25512107	17	78831167	RPTOR;RPTOR	RPTOR	Body;Body	N_Shore	-0.0568818	5.62468	-1.26825	0.210341	0.998837	0.979873	0.980136	-0.000263308	29
cg02376827	17	1961510	HIC1;HIC1	HIC1	Body;Body	Island	0.100773	-0.00794623	1.26811	0.210391	0.998837	0.505055	0.49178	0.0132747	29
cg16016043	7	139733078	PARP12;PARP12	PARP12	Body;Body		-0.086248	4.48697	-1.26809	0.210397	0.998837	0.955527	0.957308	-0.00178128	29
cg03361738	9	107685725	ABCA1	ABCA1	5'UTR	N_Shelf	0.0821082	0.121408	1.26741	0.21064	0.998837	0.522859	0.518127	0.00473206	29
cg06949837	16	75285687	BCAR1;BCAR1;BCAR1;BCAR1;BCAR1;BCAR1;BCAR1	BCAR1	Body;Body;TSS200;TSS200;Body;Body;Body	Island	-0.044389	-4.54933	-1.2673	0.21068	0.998837	0.0404786	0.0417558	-0.0012771	29
cg02216394	6	30178715	TRIM26	TRIM26	5'UTR	N_Shelf	-0.0701689	5.32825	-1.2672	0.210714	0.998837	0.974945	0.975823	-0.000877971	29
cg10114372	6	31763312	VARS	VARS1	5'UTR	Island	-0.0509418	-5.42822	-1.26716	0.21073	0.998837	0.0224834	0.0231413	-0.000657899	29
cg13341720	19	6740888	TRIP10	TRIP10	Body	Island	-0.0312524	-5.96867	-1.26622	0.21106	0.998837	0.0155656	0.0159325	-0.000366831	29
cg00319536	2	208884870	PLEKHM3	PLEKHM3	5'UTR		0.0485595	4.99751	1.2661	0.211103	0.998837	0.970114	0.96884	0.00127435	29
cg03484612	15	75095495	CSK;CSK	CSK	3'UTR;3'UTR	Island	-0.0290889	5.39727	-1.26581	0.211209	0.998837	0.976616	0.976951	-0.000334247	29
cg06896281	6	30152617	TRIM26	TRIM26	3'UTR		0.0509892	4.70134	1.26553	0.211305	0.998837	0.963278	0.962276	0.00100198	29
cg02542286	7	100660893	LOC102724094;LOC102724094;MUC12	MUC12	TSS200;TSS200;Body		-0.090225	-6.10015	-1.26551	0.211315	0.998837	0.0143227	0.0148959	-0.000573241	29
cg24599182	12	7246525	C1R	C1R	TSS1500		-0.0842802	0.637441	-1.26513	0.211448	0.998837	0.601944	0.613837	-0.011893	29
cg13182916	6	32063114	TNXB	TNXB	Body	N_Shore	-0.0935813	2.14378	-1.26451	0.211668	0.998837	0.808583	0.818235	-0.00965116	29
cg00396730	10	124090770	BTBD16;BTBD16	BTBD16	ExonBnd;Body		-0.185446	2.64649	-1.2641	0.211815	0.998837	0.843694	0.863044	-0.01935	29
cg11569431	19	45540995	SFRS16;RELB	CLASRP;RELB	TSS1500;Body	Island	0.0760425	3.32638	1.26398	0.211859	0.998837	0.910219	0.906012	0.0042076	29
cg03993687	16	75467935	CFDP1	CFDP1	TSS1500	S_Shore	0.130704	-5.23355	1.26347	0.21204	0.998837	0.0284068	0.0255514	0.00285537	29
cg25393671	16	75270580	BCAR1;BCAR1;BCAR1;BCAR1;BCAR1;BCAR1;BCAR1;BCAR1;BCAR1	BCAR1	Body;Body;Body;Body;Body;Body;Body;Body;Body	S_Shore	0.0793239	4.15287	1.26338	0.212073	0.998837	0.947915	0.944242	0.00367247	29
cg09147131	17	80189225	SLC16A3;SLC16A3;SLC16A3	SLC16A3	5'UTR;TSS1500;5'UTR	Island	0.0714963	-4.36156	1.26333	0.21209	0.998837	0.0480474	0.0459165	0.00213088	29
cg14303000	1	207494872	CD55;CD55;CD55;CD55;CD55;CD55;CD55;CD55;CD55;CD55;CD55	CD55	5'UTR;5'UTR;5'UTR;5'UTR;5'UTR;1stExon;1stExon;1stExon;1stExon;1stExon;Body	Island	0.0374099	-5.8479	1.26302	0.212201	0.998837	0.0172547	0.0169744	0.000280305	29
cg14066593	13	24880267	SPATA13;SPATA13;SPATA13;SPATA13;SPATA13;SPATA13;C1QTNF9	SPATA13;C1QTNF9	3'UTR;3'UTR;3'UTR;3'UTR;3'UTR;3'UTR;TSS1500	N_Shore	-0.0477906	5.36083	-1.26257	0.212361	0.998837	0.975899	0.976325	-0.00042644	29
cg09455601	6	31911276	C2;C2;C2;C2;C2	C2	Body;Body;Body;Body;Body		-0.127318	4.61804	-1.26234	0.212443	0.998837	0.957372	0.961313	-0.00394112	29
cg20938024	10	101769626	DNMBP;DNMBP	DNMBP	1stExon;5'UTR		0.0878727	-5.08258	1.26207	0.212541	0.998837	0.0299585	0.028296	0.00166249	29
cg21045241	19	45506088	RELB	RELB	Body	S_Shore	0.0574243	1.3975	1.26168	0.212679	0.998837	0.727316	0.720461	0.00685498	29
cg01561259	17	78560781	RPTOR;RPTOR	RPTOR	Body;Body		0.111226	1.52337	1.26155	0.212726	0.998837	0.747726	0.72917	0.0185559	29
cg09616787	15	67477726	SMAD3;SMAD3;SMAD3;SMAD3	SMAD3	Body;Body;Body;Body		-0.0767363	3.95464	-1.25996	0.213295	0.998837	0.936813	0.940507	-0.00369384	29
cg00838337	10	25012019	ARHGAP21	ARHGAP21	5'UTR	Island	0.06498	-5.86845	1.2597	0.213388	0.998837	0.0172938	0.0167171	0.000576743	29
cg17703078	17	78776586	RPTOR;RPTOR	RPTOR	Body;Body	S_Shore	-0.091963	4.79324	-1.25839	0.213856	0.998837	0.963246	0.965807	-0.00256099	29
cg21016445	17	79618649	PDE6G;PDE6G	PDE6G	Body;Body	S_Shelf	0.0723418	2.10201	1.25821	0.213921	0.998837	0.811406	0.807685	0.0037209	29
cg04076535	6	32045323	TNXB	TNXB	Body	N_Shore	-0.0559385	3.09514	-1.25818	0.21393	0.998837	0.89204	0.897089	-0.00504897	29
cg08637946	2	208890691	PLEKHM3	PLEKHM3	TSS1500	S_Shore	0.237671	-2.97793	1.25732	0.214241	0.998837	0.138654	0.114578	0.024076	29
cg05399707	19	6739813	TRIP10	TRIP10	Body	N_Shore	-0.05404	-5.74437	-1.25645	0.214552	0.998837	0.0183927	0.0185313	-0.000138622	29
cg19375710	1	26105045	MAN1C1;MAN1C1	MAN1C1	Body;Body		0.0641351	3.25436	1.25613	0.214668	0.998837	0.907203	0.900327	0.00687612	29
cg18322589	10	123909456	TACC2;TACC2	TACC2	Body;Body		0.258936	1.43218	1.2556	0.21486	0.998837	0.727932	0.698734	0.0291981	29
cg21818807	17	78894477	RPTOR;RPTOR	RPTOR	Body;Body	N_Shore	-0.0459988	4.83809	-1.25528	0.214972	0.998837	0.965576	0.966524	-0.000948325	29
cg16809040	6	32189610	NOTCH4	NOTCH4	Body		0.0556616	2.34438	1.25513	0.215028	0.998837	0.836258	0.830867	0.00539178	29
cg05334461	7	100345249	ZAN;ZAN;ZAN;ZAN;ZAN;ZAN;ZAN;ZAN;ZAN;ZAN	ZAN	ExonBnd;ExonBnd;ExonBnd;ExonBnd;ExonBnd;Body;Body;Body;Body;Body		-0.0687333	2.86155	-1.25506	0.215053	0.998837	0.873914	0.880234	-0.00632057	29
cg17115172	6	32016172	TNXB	TNXB	Body		0.0436469	-1.03469	1.25432	0.215319	0.998837	0.331215	0.325676	0.00553874	29
cg21752670	17	74170290	RNF157	RNF157	Body		-0.072687	5.65671	-1.25407	0.215411	0.998837	0.979858	0.980693	-0.000835202	29
cg04293353	1	2205396	SKI	SKI	Body		0.0697316	3.70443	1.25331	0.215685	0.998837	0.929244	0.926922	0.00232221	29
cg01088528	2	201753695	PPIL3;NIF3L1;NIF3L1;PPIL3;PPIL3;PPIL3;NIF3L1;PPIL3;PPIL3	PPIL3;NIF3L1	1stExon;TSS1500;TSS1500;5'UTR;1stExon;5'UTR;TSS1500;1stExon;5'UTR		0.0626154	-6.0299	1.25162	0.216294	0.998837	0.0156216	0.0148219	0.000799706	29
cg17931320	19	885759	MED16	MED16	Body	Island	0.0926411	4.45663	1.2504	0.216735	0.998837	0.956348	0.955003	0.00134512	29
cg16706840	7	100655589	MUC12;MUC12	MUC12	ExonBnd;Body		0.0725205	-1.12421	1.25002	0.216875	0.998837	0.321679	0.311229	0.0104508	29
cg08832744	17	79283095	C17orf55	LINC00482	TSS200	N_Shore	0.0758894	-4.68715	1.24936	0.217113	0.998837	0.0385765	0.037104	0.00147249	29
cg12184402	19	45808465	MARK4;MARK4	MARK4	3'UTR;3'UTR	S_Shelf	0.0969566	0.776146	1.24921	0.217167	0.998837	0.636737	0.622962	0.0137753	29
cg20956278	22	38478457	SLC16A8	SLC16A8	Body	Island	-0.118622	-5.49463	-1.24918	0.217177	0.998837	0.0220516	0.0237608	-0.00170921	29
cg16383658	22	33033306	SYN3;SYN3;SYN3	SYN3	Body;Body;Body		-0.0672669	3.39313	-1.24918	0.217177	0.998837	0.909898	0.914678	-0.00477971	29
cg13990539	10	102773407	PDZD7	PDZD7	Body		0.156614	2.71934	1.24915	0.217187	0.998837	0.866172	0.85849	0.0076818	29
cg19448144	6	32169707	NOTCH4	NOTCH4	Body		0.0917831	3.53259	1.24899	0.217246	0.998837	0.919537	0.916585	0.00295195	29
cg10485752	1	26021655	MAN1C1	MAN1C1	Body		-0.135012	4.07817	-1.24816	0.217548	0.998837	0.941503	0.943178	-0.00167471	29
cg07261946	4	87889304	AFF1	AFF1	Body		0.102843	3.68211	1.24812	0.217564	0.998837	0.928196	0.923064	0.00513184	29
cg06577703	17	79431121	BAHCC1	BAHCC1	3'UTR	Island	0.0686679	3.48549	1.24692	0.217999	0.998837	0.918507	0.915948	0.00255913	29
cg09001356	17	78797061	RPTOR;RPTOR	RPTOR	Body;Body	N_Shore	0.0924578	2.4434	1.24613	0.218286	0.998837	0.845725	0.838541	0.00718391	29
cg13887029	6	31746795	VARS	VARS1	Body		0.0655373	2.66559	1.24591	0.218365	0.998837	0.864845	0.860941	0.00390426	29
cg07807095	1	197391900	CRB1;CRB1;CRB1;CRB1;CRB1;CRB1	CRB1	Body;Body;Body;Body;Body;Body		-0.052583	4.18043	-1.24575	0.218425	0.998837	0.946456	0.948349	-0.00189309	29
cg15867652	17	79011277	BAIAP2;BAIAP2;BAIAP2;BAIAP2	BAIAP2	Body;Body;Body;Body	S_Shore	0.0640552	4.51946	1.2455	0.218516	0.998837	0.958854	0.956807	0.00204687	29
cg03269290	10	124133922	PLEKHA1	PLEKHA1	TSS200	N_Shore	-0.0709972	-5.22346	-1.24511	0.218659	0.998837	0.0257954	0.0269524	-0.00115696	29
cg05135158	6	33134748	COL11A2;COL11A2;COL11A2	COL11A2	Body;Body;Body		-0.069481	3.11176	-1.24482	0.218763	0.998837	0.891561	0.898114	-0.0065531	29
cg07705835	3	9959128	IL17RC;IL17RC;IL17RC	IL17RC	Body;1stExon;Body	S_Shore	0.0477435	0.289056	1.24458	0.218853	0.998837	0.552113	0.547384	0.00472896	29
cg00671093	11	95522599	CEP57;FAM76B	CEP57;FAM76B	TSS1500;1stExon	Island	0.0859052	-6.31008	1.24428	0.21896	0.998837	0.0128893	0.0124505	0.000438774	29
cg04735383	10	124792914	ACADSB	ACADSB	Body		0.0815526	3.21779	1.24421	0.218984	0.998837	0.902886	0.900212	0.00267431	29
cg15919612	6	32172681	NOTCH4	NOTCH4	Body		-0.0931831	2.76999	-1.24326	0.219332	0.998837	0.864014	0.873235	-0.00922166	29
cg27284034	16	75252211	CTRB1	CTRB1	TSS1500		-0.0840201	1.98611	-1.24314	0.219375	0.998837	0.791553	0.798415	-0.00686208	29
cg10849676	19	6739624	TRIP10;TRIP10;TRIP10;TRIP10	TRIP10	TSS200;TSS200;TSS200;TSS200	N_Shore	0.0371621	-4.59706	1.24282	0.219495	0.998837	0.04028	0.0392969	0.000983022	29
cg03062587	17	1077099	ABR;ABR	ABR	Body;5'UTR		0.0533238	3.28043	1.24261	0.21957	0.998837	0.907278	0.904874	0.00240359	29
cg24312308	9	73479017	TRPM3;TRPM3;TRPM3;TRPM3;TRPM3;TRPM3;TRPM3;TRPM3;TRPM3	TRPM3	5'UTR;5'UTR;5'UTR;5'UTR;5'UTR;5'UTR;5'UTR;5'UTR;Body		0.0708732	2.59308	1.24186	0.219846	0.998837	0.856548	0.853076	0.00347249	29
cg14374923	6	33145955	COL11A2;COL11A2;COL11A2	COL11A2	Body;Body;Body		-0.0917532	1.86933	-1.24155	0.219957	0.998837	0.776905	0.786474	-0.00956931	29
cg07279377	2	202056013	CASP10;CASP10;CASP10;CASP10;CASP10;CASP10;CASP10	CASP10	Body;Body;Body;Body;Body;Body;Body		0.0931206	-3.56282	1.24137	0.220026	0.998837	0.0826051	0.0791971	0.00340805	29
cg24144046	1	198148978	NEK7	NEK7	5'UTR		0.096111	-5.42224	1.24101	0.220158	0.998837	0.0238967	0.0226591	0.00123761	29
cg23664708	17	80196903	SLC16A3;SLC16A3;SLC16A3	SLC16A3	3'UTR;3'UTR;3'UTR	S_Shore	-0.126198	-2.24307	-1.24088	0.220203	0.998837	0.1718	0.184962	-0.0131621	29
cg22211672	15	74610366	CCDC33;CCDC33	CCDC33	Body;TSS1500		-0.0401746	-1.09818	-1.24079	0.220236	0.998837	0.315463	0.324067	-0.00860378	29
cg13728813	4	110634374	PLA2G12A	PLA2G12A	3'UTR		-0.0524062	4.70991	-1.24079	0.220238	0.998837	0.962337	0.9636	-0.0012631	29
cg17680902	6	31927069	RDBP;SKIV2L	NELFE;SKIC2	TSS1500;Body	S_Shore	0.167814	-4.35464	1.24053	0.220333	0.998837	0.0536208	0.04613	0.0074908	29
cg04913913	6	31126599	CCHCR1;CCHCR1;TCF19;TCF19;CCHCR1	CCHCR1;TCF19	TSS1500;TSS1500;5'UTR;5'UTR;TSS1500	S_Shore	0.0692316	-3.66323	1.24043	0.220369	0.998837	0.0745453	0.0734118	0.00113348	29
cg03947447	15	67369615	SMAD3	SMAD3	Body		0.0819096	5.08034	1.24025	0.220435	0.998837	0.971572	0.969974	0.0015974	29
cg19010850	19	5843865	FUT3;FUT3;FUT3;FUT3	FUT3	Body;Body;Body;Body	Island	0.0417323	2.31891	1.24008	0.220496	0.998837	0.833432	0.83061	0.00282219	29
cg15685049	10	123352456	FGFR2;FGFR2;FGFR2;FGFR2;FGFR2;FGFR2;FGFR2;FGFR2;FGFR2;FGFR2;FGFR2	FGFR2	Body;Body;Body;Body;Body;Body;Body;Body;Body;Body;Body		0.151265	3.43058	1.23955	0.220693	0.998837	0.914582	0.904662	0.00991932	29
cg11325576	6	32019828	TNXB	TNXB	Body		-0.0716489	4.09598	-1.23922	0.220814	0.998837	0.942939	0.945259	-0.00231991	29
cg21666768	6	30166498	TRIM26	TRIM26	Body		0.038317	5.28987	1.23826	0.221164	0.998837	0.975329	0.974651	0.000678533	29
cg22994495	17	78662780	RPTOR;RPTOR	RPTOR	Body;Body		-0.0874503	2.82393	-1.2382	0.221187	0.998837	0.8723	0.876782	-0.0044825	29
cg10294956	6	32782845	HLA-DOB	HLA-DOB	Body		0.0760309	5.32111	1.23805	0.221244	0.998837	0.975645	0.974764	0.000881268	29
cg27558558	11	86278843	ME3;ME3;ME3	ME3	Body;Body;Body		0.109324	3.11449	1.23781	0.221333	0.998837	0.898816	0.88748	0.0113362	29
cg08095896	9	77230441	RORB	RORB	Body		0.0762668	4.86099	1.23773	0.221359	0.998837	0.966682	0.965332	0.00134956	29
cg11719452	7	100027776	MEPCE;ZCWPW1	MEPCE;ZCWPW1	1stExon;TSS1500	Island	0.033701	-5.31872	1.23732	0.221511	0.998837	0.0247275	0.0242622	0.000465276	29
cg03500646	6	33134220	COL11A2;COL11A2;COL11A2	COL11A2	Body;Body;Body		-0.108554	0.875551	-1.23658	0.221783	0.998837	0.63471	0.653559	-0.018849	29
cg10720545	19	45504295	RELB	RELB	TSS1500	N_Shore	-0.141585	0.10393	-1.23657	0.221789	0.998837	0.507527	0.528432	-0.0209049	29
cg19556814	14	60337477	RTN1;RTN1	RTN1	1stExon;5'UTR	S_Shore	0.0339607	-5.28301	1.23653	0.221801	0.998837	0.0253955	0.0247977	0.000597722	29
cg06657142	10	123357993	FGFR2;FGFR2;FGFR2;FGFR2;FGFR2	FGFR2	TSS200;TSS200;TSS200;TSS200;TSS200	Island	-0.0867367	-3.7095	-1.23616	0.221939	0.998837	0.0702225	0.0747801	-0.00455756	29
cg08895562	6	32034322	TNXB	TNXB	Body		0.088215	3.78612	1.23578	0.22208	0.998837	0.929746	0.929276	0.000469983	29
cg06260172	2	180434935	ZNF385B;ZNF385B;ZNF385B;ZNF385B	ZNF385B	5'UTR;Body;Body;Body		0.0911605	2.60666	1.2357	0.222107	0.998837	0.857925	0.852867	0.00505724	29
cg12222277	1	2191658	SKI	SKI	Body		0.0656996	2.99436	1.23509	0.222334	0.998837	0.890709	0.883675	0.0070342	29
cg16299124	15	67430099	SMAD3;SMAD3;SMAD3	SMAD3	TSS1500;5'UTR;Body		-0.0685416	2.95968	-1.23485	0.222422	0.998837	0.881977	0.888069	-0.00609194	29
cg18897345	22	38885348	DDX17;DDX17;DDX17;DDX17	DDX17	Body;TSS1500;TSS1500;Body		-0.0645263	3.05645	-1.23465	0.222494	0.998837	0.88993	0.893749	-0.00381894	29
cg02360367	1	2180027	SKI	SKI	Body		-0.0822323	5.49369	-1.23434	0.222609	0.998837	0.977341	0.978506	-0.00116481	29
cg19154695	6	32162695	GPSM3;NOTCH4	GPSM3;NOTCH4	5'UTR;3'UTR	N_Shore	0.0916947	2.98102	1.23432	0.222617	0.998837	0.888125	0.883503	0.00462164	29
cg00689138	19	7600400	PNPLA6;PNPLA6;PNPLA6;PNPLA6;PNPLA6;PNPLA6;PNPLA6;PNPLA6;PNPLA6	PNPLA6	5'UTR;5'UTR;5'UTR;5'UTR;ExonBnd;ExonBnd;ExonBnd;ExonBnd;TSS200	Island	0.0673625	-4.14539	1.23424	0.222647	0.998837	0.054958	0.0530924	0.00186564	29
cg14173662	6	32043029	TNXB	TNXB	Body	N_Shelf	-0.0677643	3.06337	-1.23406	0.222712	0.998837	0.889584	0.895072	-0.00548785	29
cg13588954	19	46056784	OPA3;OPA3	OPA3	Body;Body	Island	0.092912	4.25932	1.23398	0.222742	0.998837	0.951547	0.947532	0.00401469	29
cg19791863	20	44519140	CTSA;CTSA;CTSA;NEURL2;NEURL2	CTSA;NEURL2	TSS1500;TSS1500;TSS1500;1stExon;1stExon	Island	0.0940454	-4.25255	1.23383	0.222799	0.998837	0.0536462	0.0494235	0.0042227	29
cg18876015	6	32042124	TNXB	TNXB	Body		-0.0784772	3.32474	-1.23326	0.223008	0.998837	0.904793	0.911354	-0.00656109	29
cg08276125	6	31936177	SKIV2L	SKIC2	Body	N_Shelf	-0.0740975	3.06941	-1.23297	0.223117	0.998837	0.89007	0.894711	-0.00464083	29
cg21998987	7	100026072	MEPCE;MEPCE;MEPCE;MEPCE;ZCWPW1;ZCWPW1	MEPCE;ZCWPW1	TSS1500;TSS1500;TSS1500;TSS1500;5'UTR;5'UTR	Island	0.0910751	-5.3041	1.23295	0.223123	0.998837	0.0257724	0.0245068	0.00126568	29
cg03160445	3	100120349	LNP1;TOMM70A;LNP1	LNP1;TOMM70	5'UTR;TSS200;1stExon	Island	0.0628047	-4.91699	1.23273	0.223204	0.998837	0.0328543	0.0318288	0.00102548	29
cg19914320	10	123686339	ATE1-AS1;ATE1;ATE1;ATE1;ATE1;ATE1;ATE1	ATE1OSP;ATE1	TSS1500;5'UTR;5'UTR;Body;Body;Body;Body	N_Shore	-0.121757	-5.27649	-1.23244	0.223311	0.998837	0.0251199	0.028105	-0.00298509	29
cg03994036	17	78527859	RPTOR;RPTOR	RPTOR	Body;Body		-0.0738691	4.44155	-1.23195	0.223495	0.998837	0.954757	0.956252	-0.00149434	29
cg12785251	6	33287941	DAXX;DAXX;DAXX;DAXX	DAXX	Body;Body;Body;Body	N_Shore	0.356205	2.92054	1.23177	0.223562	0.998837	0.89363	0.858948	0.0346815	29
cg19991458	15	67417651	SMAD3;SMAD3	SMAD3	Body;TSS1500		0.123996	5.08484	1.23175	0.223569	0.998837	0.971621	0.969351	0.00226959	29
cg19815992	1	197032027	F13B	F13B	Body		0.0580202	1.24184	1.23168	0.223595	0.998837	0.706201	0.696155	0.010046	29
cg26891857	6	33705243	IP6K3;IP6K3	IP6K3	5'UTR;5'UTR		-0.106904	4.03224	-1.23104	0.22383	0.998837	0.936516	0.94279	-0.00627381	29
cg15723784	15	67441067	SMAD3;SMAD3;SMAD3	SMAD3	Body;Body;5'UTR		0.0685444	0.855363	1.22936	0.224456	0.998837	0.647861	0.637077	0.0107849	29
cg01964552	10	124046449	BTBD16	BTBD16	Body		0.130627	3.97544	1.22934	0.224462	0.998837	0.939738	0.933745	0.00599217	29
cg06343732	1	2167707	SKI	SKI	Body		0.0678617	2.36162	1.22909	0.224557	0.998837	0.840393	0.831349	0.00904369	29
cg09992055	6	33290281	DAXX;DAXX;DAXX;DAXX	DAXX	5'UTR;Body;Body;5'UTR	N_Shore	-0.118831	-4.8996	-1.22902	0.22458	0.998837	0.0325555	0.0342508	-0.00169529	29
cg01976960	17	79051921	BAIAP2;BAIAP2;BAIAP2;BAIAP2	BAIAP2	Body;Body;Body;Body	Island	0.0585795	2.04728	1.22898	0.224596	0.998837	0.807954	0.800734	0.00722031	29
cg13637006	15	101889148	PCSK6;PCSK6;PCSK6;PCSK6;PCSK6	PCSK6	Body;Body;Body;Body;Body		0.0806388	2.77386	1.22891	0.224624	0.998837	0.87254	0.86919	0.00334976	29
cg06604925	14	69017101	RAD51B	RAD51B	Body		-0.0644013	1.10251	-1.22865	0.224718	0.998837	0.675284	0.686981	-0.011697	29
cg26121436	6	30164267	TRIM26	TRIM26	Body		-0.0795331	4.68113	-1.22864	0.224723	0.998837	0.960856	0.963015	-0.0021595	29
cg17243643	12	56114269	RDH5;RDH5	RDH5	1stExon;5'UTR	S_Shelf	0.0848654	4.68167	1.22847	0.224788	0.998837	0.962843	0.960979	0.0018643	29
cg19885979	6	30175967	TRIM26	TRIM26	5'UTR		-0.0885856	4.85941	-1.22807	0.224936	0.998837	0.965261	0.966687	-0.00142609	29
cg25012675	9	73477878	TRPM3;TRPM3;TRPM3;TRPM3;TRPM3;TRPM3;TRPM3;TRPM3;TRPM3	TRPM3	5'UTR;5'UTR;5'UTR;5'UTR;5'UTR;5'UTR;5'UTR;5'UTR;Body		-0.0937759	3.84004	-1.22804	0.224948	0.998837	0.929921	0.936101	-0.00618024	29
cg19418346	3	141086099	ZBTB38	ZBTB38	5'UTR		0.0715739	4.88452	1.22778	0.225044	0.998837	0.967656	0.966101	0.00155518	29
cg22957339	15	31246272	MTMR10	MTMR10	Body		0.0732901	4.70944	1.22752	0.22514	0.998837	0.963591	0.961836	0.00175491	29
cg08015883	20	61049884	GATA5	GATA5	Body	Island	-0.179931	-5.13352	-1.22746	0.225162	0.998837	0.0269282	0.0364351	-0.00950686	29
cg19886998	22	33171999	SYN3;SYN3;SYN3	SYN3	Body;Body;Body		0.206288	2.07761	1.22633	0.225582	0.998837	0.801388	0.788073	0.0133153	29
cg23945333	6	33134078	COL11A2;COL11A2;COL11A2	COL11A2	Body;Body;Body		0.0746826	1.9326	1.22624	0.225617	0.998837	0.79491	0.78675	0.00815982	29
cg16608652	1	193155390	B3GALT2;B3GALT2;CDC73	B3GALT2;CDC73	5'UTR;1stExon;Body		-0.136606	3.22626	-1.22599	0.225709	0.998837	0.895574	0.902858	-0.00728359	29
cg24332685	6	31508126	BAT1;BAT1	DDX39B /// SLC7A9	Body;Body	N_Shore	0.204979	-2.84734	1.22585	0.225761	0.998837	0.13667	0.12677	0.00990046	29
cg14618760	19	1057919	ABCA7;ABCA7	ABCA7	ExonBnd;Body		0.232857	5.55055	1.22527	0.225978	0.998837	0.975324	0.972951	0.00237375	29
cg04789650	17	78892295	RPTOR;RPTOR	RPTOR	Body;Body		0.100375	3.83775	1.22519	0.22601	0.998837	0.933998	0.931546	0.00245145	29
cg06370837	17	943041	ABR;ABR;ABR;ABR	ABR	Body;Body;Body;Body		0.04927	-0.980198	1.22517	0.226016	0.998837	0.341246	0.339171	0.00207477	29
cg11231977	16	75467423	CFDP1	CFDP1	TSS200	Island	0.0659905	-4.70287	1.22488	0.226126	0.998837	0.0380654	0.0365898	0.00147556	29
cg19647111	6	32073035	TNXB	TNXB	5'UTR		0.0771586	3.86015	1.22456	0.226245	0.998837	0.935732	0.933407	0.00232486	29
cg05098037	17	78753327	RPTOR;RPTOR	RPTOR	Body;Body		0.0634166	1.08798	1.22433	0.226331	0.998837	0.681897	0.675532	0.00636552	29
cg22663660	15	58732754	LIPC	LIPC	Body		-0.0490083	5.50559	-1.22427	0.226354	0.998837	0.978102	0.978552	-0.000450047	29
cg24155025	17	78803179	RPTOR;RPTOR	RPTOR	Body;Body		-0.0665057	5.21578	-1.22398	0.22646	0.998837	0.972952	0.974041	-0.00108849	29
cg05845178	3	9957531	IL17RE;IL17RC;IL17RE;IL17RE;IL17RC;IL17RC	IL17RE;IL17RC	3'UTR;TSS1500;3'UTR;3'UTR;TSS1500;TSS1500	Island	-0.0706216	-4.64596	-1.22373	0.226556	0.998837	0.0379277	0.0396912	-0.00176346	29
cg05845178	3	9957531	IL17RE;IL17RC;IL17RE;IL17RE;IL17RC;IL17RC	IL17RE;IL17RC	3'UTR;TSS1500;3'UTR;3'UTR;TSS1500;TSS1500	Island	-0.0706216	-4.64596	-1.22373	0.226556	0.998837	0.0379277	0.0396912	-0.00176346	29
cg15723802	2	208816814	PLEKHM3	PLEKHM3	Body		-0.0930624	1.65986	-1.22309	0.226795	0.998837	0.75278	0.761112	-0.00833174	29
cg18758572	15	31325028	TRPM1	TRPM1	Body		-0.0661489	5.4624	-1.22282	0.226897	0.998837	0.977099	0.978074	-0.000974821	29
cg02075970	22	39627281	PDGFB;PDGFB	PDGFB	Body;Body	N_Shore	-0.156253	5.69842	-1.22276	0.226917	0.998837	0.977257	0.981312	-0.00405519	29
cg26471020	7	100209878	MOSPD3;MOSPD3;MOSPD3;MOSPD3	MOSPD3	TSS200;TSS1500;TSS1500;5'UTR	Island	0.0657683	-4.56739	1.22276	0.226919	0.998837	0.0416373	0.0400856	0.0015517	29
cg14949125	15	67382149	SMAD3	SMAD3	Body		0.0836298	5.00542	1.2218	0.227277	0.998837	0.970073	0.968633	0.00144047	29
cg09175325	17	78800199	RPTOR;RPTOR	RPTOR	Body;Body	S_Shore	-0.0608719	2.02994	-1.22141	0.227425	0.998837	0.798543	0.805792	-0.00724963	29
cg23938645	17	78872563	RPTOR;RPTOR	RPTOR	Body;Body	S_Shelf	-0.0748248	2.74288	-1.22132	0.22746	0.998837	0.866742	0.870575	-0.00383305	29
cg09491897	17	78935269	RPTOR;RPTOR	RPTOR	Body;Body	Island	0.0460104	5.18852	1.22046	0.227782	0.998837	0.973628	0.972734	0.000893542	29
cg23037918	19	7600138	PNPLA6;PNPLA6;PNPLA6;PNPLA6;PNPLA6	PNPLA6	TSS1500;5'UTR;5'UTR;5'UTR;5'UTR	Island	0.0721611	-6.19645	1.22044	0.227787	0.998837	0.0139693	0.0133065	0.000662801	29
cg04056179	2	198380384	MOBKL3;MOBKL3;MOBKL3;MOBKL3	MOB4	5'UTR;1stExon;TSS1500;TSS1500	N_Shore	0.0560152	-6.56938	1.22025	0.227859	0.998837	0.0107218	0.0102763	0.000445581	29
cg27480219	19	46280784	DMPK;DMPK;DMPK;DMPK	DMPK	Body;Body;Body;Body	Island	0.0390002	4.72904	1.22017	0.227891	0.998837	0.964112	0.96296	0.00115239	29
cg02864619	17	78933961	RPTOR;RPTOR	RPTOR	Body;Body	N_Shore	0.0289684	4.98072	1.22009	0.227921	0.998837	0.969522	0.968982	0.000540673	29
cg00222830	22	33382686	SYN3;SYN3;SYN3	SYN3	Body;Body;Body		-0.142719	2.48907	-1.22004	0.227939	0.998837	0.83458	0.850351	-0.015771	29
cg22426611	10	24884089	ARHGAP21	ARHGAP21	Body		0.062841	3.94032	1.21962	0.228095	0.998837	0.939769	0.936735	0.00303422	29
cg21302727	10	123748647	TACC2;TACC2	TACC2	TSS200;TSS200		0.0652509	5.04198	1.21952	0.228133	0.998837	0.9709	0.969497	0.00140281	29
cg03552039	10	123243495	FGFR2;FGFR2;FGFR2;FGFR2;FGFR2;FGFR2;FGFR2;FGFR2;FGFR2	FGFR2	Body;Body;Body;Body;Body;Body;Body;Body;Body		-0.130402	3.89088	-1.21926	0.228234	0.998837	0.931399	0.935583	-0.00418384	29
cg24978058	11	86152227	ME3;ME3;ME3	ME3	3'UTR;3'UTR;3'UTR		-0.0639443	5.09328	-1.21914	0.228277	0.998837	0.970927	0.971466	-0.00053917	29
cg10714329	7	100027122	MEPCE;ZCWPW1	MEPCE;ZCWPW1	TSS1500;TSS1500	Island	0.0871863	-5.42476	1.21912	0.228284	0.998837	0.0237281	0.0227546	0.000973499	29
cg04865026	2	201936505	NDUFB3;NDUFB3;FAM126B	NDUFB3;HYCC2	5'UTR;1stExon;TSS200	S_Shore	-0.046063	-1.12325	-1.21893	0.228355	0.998837	0.311768	0.318439	-0.0066706	29
cg20620336	22	33164825	SYN3;SYN3;SYN3	SYN3	Body;Body;Body		0.0467862	1.94559	1.2189	0.228367	0.998837	0.793664	0.792048	0.0016159	29
cg19627538	17	1090557	ABR;ABR	ABR	1stExon;5'UTR		0.0463581	-3.78036	1.21878	0.228414	0.998837	0.0691666	0.06711	0.00205668	29
cg00898102	6	32029152	TNXB	TNXB	Body		0.121353	3.62661	1.21826	0.228609	0.998837	0.922922	0.918209	0.00471282	29
cg00234200	15	58723769	LIPC	LIPC	TSS1500		0.0624221	2.02035	1.21822	0.228624	0.998837	0.801046	0.795462	0.00558323	29
cg27136023	6	30174651	TRIM26	TRIM26	5'UTR		-0.0876494	3.99208	-1.21754	0.228879	0.998837	0.938354	0.941294	-0.00294017	29
cg10401489	19	513241	C19orf20	TPGS1	Body		-0.306532	2.59217	-1.2174	0.228932	0.998837	0.816662	0.846197	-0.029535	29
cg16372051	6	31794302	HSPA1B	HSPA1B	TSS1500	N_Shore	-0.101567	1.79563	-1.21724	0.228995	0.998837	0.765703	0.779888	-0.0141849	29
cg24930906	9	77230509	RORB	RORB	Body		-0.180132	2.31415	-1.21616	0.229401	0.998837	0.811034	0.838328	-0.0272939	29
cg03079771	6	31904688	C2;C2	C2	Body;Body		-0.0551698	4.55904	-1.21615	0.229405	0.998837	0.958037	0.959932	-0.00189506	29
cg19989222	7	98741665	SMURF1;SMURF1;SMURF1;SMURF1	SMURF1	1stExon;5'UTR;5'UTR;1stExon	Island	0.0554795	-4.62238	1.21589	0.229504	0.998837	0.0398216	0.038728	0.00109364	29
cg15815318	14	60195269	RTN1;RTN1	RTN1	Body;TSS1500	S_Shore	0.0962783	1.86427	1.21554	0.229636	0.998837	0.782637	0.776055	0.00658164	29
cg00143364	17	78605344	RPTOR;RPTOR	RPTOR	Body;Body		0.117854	1.57393	1.2154	0.229688	0.998837	0.753391	0.734206	0.019185	29
cg23846143	6	32178144	NOTCH4	NOTCH4	Body		0.0465891	5.11964	1.21497	0.229849	0.998837	0.972241	0.971585	0.000656166	29
cg01564772	16	8995896	USP7	USP7	Body		0.0790886	5.19297	1.21387	0.230268	0.998837	0.973718	0.972283	0.00143462	29
cg25346180	18	616049	CLUL1;CLUL1;CLUL1	CLUL1	TSS1500;5'UTR;Body		0.0700852	4.07859	1.21368	0.230338	0.998837	0.943663	0.942368	0.00129509	29
cg23693752	15	31391491	TRPM1	TRPM1	5'UTR		-0.159997	2.0198	-1.21303	0.230584	0.998837	0.788355	0.803622	-0.0152676	29
cg03121834	7	99970448	PILRA;PILRA;PILRA	PILRA	TSS1500;TSS1500;TSS1500		0.0519791	-1.33351	1.21293	0.230624	0.998837	0.28849	0.286992	0.00149805	29
cg09645888	11	86383585	ME3;ME3;ME3;ME3	ME3	TSS200;TSS1500;1stExon;5'UTR	Island	0.100443	-4.8941	1.21283	0.230659	0.998837	0.0349996	0.0331431	0.00185645	29
cg23256630	19	45681987	BLOC1S3;TRAPPC6A	BLOC1S3;TRAPPC6A	TSS200;TSS1500	Island	0.0589472	-6.42648	1.21277	0.230685	0.998837	0.0117981	0.0114061	0.000392003	29
cg15450960	6	31886747	C2;C2	C2	5'UTR;Body		-0.0926862	4.52578	-1.21228	0.230871	0.998837	0.956009	0.959068	-0.00305878	29
cg14463912	10	102789979	SFXN3;PDZD7	SFXN3;PDZD7	TSS1500;5'UTR	Island	-0.117096	1.44537	-1.2119	0.231015	0.998837	0.717103	0.736437	-0.0193337	29
cg18878872	1	26003182	MAN1C1;MAN1C1	MAN1C1	Body;Body		0.0930275	-4.44621	1.21179	0.231055	0.998837	0.0452834	0.0456453	-0.000361858	29
cg10343308	10	123358914	FGFR2;FGFR2;FGFR2;FGFR2;FGFR2;FGFR2	FGFR2	TSS1500;TSS1500;TSS1500;TSS1500;TSS1500;TSS1500	S_Shore	-0.226156	4.5049	-1.2116	0.231128	0.998837	0.945634	0.955691	-0.010057	29
cg07905975	6	33288366	DAXX;DAXX;DAXX;DAXX	DAXX	Body;Body;Body;Body	N_Shore	0.0948362	3.73398	1.21077	0.231444	0.998837	0.929956	0.925714	0.00424231	29
cg03582793	3	141162020	ZBTB38	ZBTB38	Body		-0.108075	4.63827	-1.21062	0.231501	0.998837	0.959986	0.96123	-0.00124465	29
cg03143925	10	101650068	DNMBP	DNMBP	Body		0.0689113	5.39703	1.21045	0.231563	0.998837	0.977053	0.975824	0.00122905	29
cg10532807	17	935766	ABR;ABR;ABR	ABR	Body;Body;Body	S_Shore	-0.101887	4.48507	-1.20997	0.231748	0.998837	0.954695	0.957611	-0.0029157	29
cg22322187	17	80674185	FN3KRP;FN3KRP	FN3KRP	TSS1500;TSS1500	N_Shore	0.111202	-4.5391	1.20938	0.231972	0.998837	0.044187	0.0408521	0.00333486	29
cg20773033	22	39635187	PDGFB;PDGFB	PDGFB	Body;Body	N_Shelf	0.101005	1.13439	1.20924	0.232026	0.998837	0.693092	0.675769	0.017323	29
cg09442556	1	2239065	SKI	SKI	3'UTR	Island	0.0831791	4.1092	1.2085	0.232306	0.998837	0.945181	0.942951	0.00223048	29
cg17875845	4	87932378	AFF1;AFF1	AFF1	Body;Body	S_Shelf	0.0838367	4.28609	1.20797	0.232509	0.998837	0.952166	0.947762	0.00440381	29
cg17121683	15	31249164	MTMR10	MTMR10	Body		0.0761604	4.76492	1.20782	0.232566	0.998837	0.965379	0.962573	0.00280608	29
cg10194294	13	24624906	SPATA13	SPATA13	Body		0.0791401	5.26524	1.20775	0.232594	0.998837	0.974755	0.973641	0.00111317	29
cg10878914	19	48673765	LIG1;LIG1;LIG1;LIG1;LIG1;LIG1;C19orf68;LIG1	LIG1;ZSWIM9	5'UTR;5'UTR;5'UTR;1stExon;1stExon;1stExon;TSS200;Body	Island	0.0567857	-5.05138	1.20751	0.232683	0.998837	0.0300889	0.0289279	0.00116096	29
cg15081128	6	33133752	COL11A2;COL11A2;COL11A2	COL11A2	Body;Body;Body		-0.0461339	1.38119	-1.20732	0.232757	0.998837	0.718515	0.724748	-0.00623229	29
cg11556489	6	30178724	TRIM26	TRIM26	5'UTR	N_Shelf	-0.0698357	4.41458	-1.20701	0.232875	0.998837	0.9532	0.955598	-0.00239829	29
cg16524193	3	99979582	TBC1D23	TBC1D23	TSS200	N_Shore	0.0318656	-5.38464	1.20698	0.232887	0.998837	0.0236614	0.0231842	0.00047716	29
cg26552025	18	56967807	CPLX4	CPLX4	Body		-0.0767616	3.35778	-1.20674	0.232979	0.998837	0.905882	0.912563	-0.0066806	29
cg06286858	7	100007370	ZCWPW1;ZCWPW1	ZCWPW1	Body;Body		0.0681672	3.36292	1.20668	0.233	0.998837	0.910211	0.90918	0.00103103	29
[truncated: 7,695 more rows]
